# Supplementary material for: Maternal valproic acid exposure leads to neurogenesis defects and autism-like behaviors in non-human primates
Source: Transl Psychiatry. 2019 Oct 21;9:267. doi: 10.1038/s41398-019-0608-1 (PMC6803711; doi:10.1038/s41398-019-0608-1)
Supplement: Supplementary file 5 — Supplementary Table 6 [file 41398_2019_608_MOESM5_ESM.xlsx]

## Sheet: Total
#ID	FDR	log2FC	regulated	category	gene name	protein name
CADM3-3	0.00771714	1.30254	up	-	-	-
CETN2-3	2.35228e-24	2.33047	up	-	-	-
GLT6D1-2	0.00613649	-1.16634	down	-	-	-
ME3-3	3.76818e-10	3.63892	up	-	-	-
Macaca_fascicularis_newGene_10006	0.000471202	-1.02341	down	protein_coding	POU3F3	POU domain, class 3, transcription factor 3
Macaca_fascicularis_newGene_10371	0.000155954	2.1969	up	-	-	hypothetical protein M91_00785, partial
Macaca_fascicularis_newGene_1053	0.00436035	-1.12245	down	-	-	uncharacterized protein LOC102245440
Macaca_fascicularis_newGene_10640	1.25035e-21	6.9781	up	protein_coding	LOC100996699	proline-rich protein 2-like
Macaca_fascicularis_newGene_10669	0.00116631	1.79592	up	-	-	-
Macaca_fascicularis_newGene_10682	0.00692558	-2.08859	down	-	-	hypothetical protein M91_08673
Macaca_fascicularis_newGene_10926	0.000479841	2.38504	up	-	-	putative uncharacterized protein encoded by LINC00269-like, partial
Macaca_fascicularis_newGene_10997	1.56089e-42	5.51718	up	-	-	Metastasis-associated lung adenocarcinoma transcript 1, partial
Macaca_fascicularis_newGene_11337	0.000862498	-1.96958	down	-	-	-
Macaca_fascicularis_newGene_11528	9.56249e-05	-1.34279	down	-	-	phosphoserine aminotransferase
Macaca_fascicularis_newGene_12180	0.00202203	1.63778	up	-	-	uncharacterized protein FLJ46360-like, partial
Macaca_fascicularis_newGene_12401	4.69222e-18	5.64373	up	-	-	-
Macaca_fascicularis_newGene_12647	0.000190229	-1.25239	down	protein_coding	MRPS31	28S ribosomal protein S31, mitochondrial isoform X2
Macaca_fascicularis_newGene_1270	9.85045e-86	Inf	up	protein_coding	NADK	NAD kinase
Macaca_fascicularis_newGene_12715	1.95231e-07	-1.73487	down	-	-	endothelin B receptor
Macaca_fascicularis_newGene_1272	5.93653e-13	Inf	up	-	-	uncharacterized protein LOC102161824
Macaca_fascicularis_newGene_12935	0.00029022	-1.48252	down	-	-	UPF0764 protein C16orf89-like
Macaca_fascicularis_newGene_13497	8.69352e-35	6.61935	up	protein_coding	ZSCAN18	zinc finger and SCAN domain-containing protein 18 isoform X2
Macaca_fascicularis_newGene_13558	6.04712e-33	10.3719	up	-	-	-
Macaca_fascicularis_newGene_13597	3.80125e-83	Inf	up	-	-	-
Macaca_fascicularis_newGene_13864	0.00638825	-1.17044	down	-	-	UPF0764 protein C16orf89-like
Macaca_fascicularis_newGene_14146	1.98269e-08	2.88471	up	-	-	UPF0764 protein C16orf89-like
Macaca_fascicularis_newGene_14188	2.61487e-06	-1.00774	down	protein_coding	RSL1D1	ribosomal L1 domain-containing protein 1
Macaca_fascicularis_newGene_15206	0.00122885	2.09136	up	-	-	HERV-R_7q21.2 provirus ancestral Env polyprotein-like
Macaca_fascicularis_newGene_15447	1.71016e-34	4.63945	up	-	-	NADH dehydrogenase subunit 4
Macaca_fascicularis_newGene_15524	1.21891e-90	11.0457	up	-	-	endonuclease/reverse transcriptase
Macaca_fascicularis_newGene_15761	1.10974e-06	5.8752	up	-	-	-
Macaca_fascicularis_newGene_15837	1.83947e-09	4.52025	up	-	-	-
Macaca_fascicularis_newGene_15949	1.66727e-06	2.29282	up	-	-	protein very KIND-like
Macaca_fascicularis_newGene_16071	0.000582505	-1.88845	down	protein_coding	ELAC1	zinc phosphodiesterase ELAC protein 1
Macaca_fascicularis_newGene_1841	1.25056e-05	2.37898	up	-	-	UPF0764 protein C16orf89-like
Macaca_fascicularis_newGene_2019	9.70048e-05	2.13798	up	-	-	-
Macaca_fascicularis_newGene_2421	0.000204239	1.76264	up	-	-	protein CASP isoform X2
Macaca_fascicularis_newGene_2424	2.04632e-20	Inf	up	-	-	-
Macaca_fascicularis_newGene_2462	0.00991266	1.3891	up	-	-	hypothetical protein PANDA_015400
Macaca_fascicularis_newGene_2553	0.00188778	1.70969	up	-	-	probable C-mannosyltransferase DPY19L2, partial
Macaca_fascicularis_newGene_2956	1.27425e-36	8.33274	up	-	-	hypothetical protein M91_12508, partial
Macaca_fascicularis_newGene_353	4.56031e-10	3.83784	up	-	-	UPF0764 protein C16orf89-like
Macaca_fascicularis_newGene_400	0.00277625	-1.38866	down	-	-	hypothetical protein M91_08556, partial
Macaca_fascicularis_newGene_4070	0.000171951	2.03818	up	-	-	-
Macaca_fascicularis_newGene_4286	4.37129e-11	5.08211	up	protein_coding	AIMP1	aminoacyl tRNA synthase complex-interacting multifunctional protein 1 isoform X3
Macaca_fascicularis_newGene_5021	6.38702e-10	7.94826	up	-	-	Short transient receptor potential channel 7
Macaca_fascicularis_newGene_514	0.000198485	1.56262	up	protein_coding	MARCKSL1	MARCKS-related protein
Macaca_fascicularis_newGene_5184	4.60928e-36	Inf	up	-	-	succinate dehydrogenase complex subunit A, partial
Macaca_fascicularis_newGene_5560	0.000821851	1.20663	up	-	-	tigger transposable element-derived protein 1-like
Macaca_fascicularis_newGene_5882	9.61759e-16	4.68121	up	-	-	UPF0764 protein C16orf89-like
Macaca_fascicularis_newGene_593	1.27788e-05	2.4107	up	-	-	UPF0764 protein C16orf89-like
Macaca_fascicularis_newGene_5971	0.00527879	-1.16425	down	-	-	endonuclease/reverse transcriptase
Macaca_fascicularis_newGene_603	7.70116e-172	Inf	up	-	-	UPF0764 protein C16orf89-like
Macaca_fascicularis_newGene_615	2.89042e-08	3.08858	up	-	-	-
Macaca_fascicularis_newGene_6693	0.00709743	-1.08609	down	-	-	hypothetical protein M91_08065
Macaca_fascicularis_newGene_7244	0.0073823	1.46243	up	-	-	-
Macaca_fascicularis_newGene_7542	0.00458758	-1.13123	down	-	-	-
Macaca_fascicularis_newGene_7825	0.00494019	1.21947	up	protein_coding	CRTAC1	cartilage acidic protein 1 isoformX1
Macaca_fascicularis_newGene_8001	2.24384e-05	-2.38505	down	-	-	-
Macaca_fascicularis_newGene_8040	0.000795565	1.34567	up	protein_coding	YPEL1	protein yippee-like 1
Macaca_fascicularis_newGene_8273	0.00128937	-1.57899	down	-	-	UPF0764 protein C16orf89-like
Macaca_fascicularis_newGene_8310	0.0014504	1.29313	up	protein_coding	PARVB	beta-parvin
Macaca_fascicularis_newGene_8336	2.00394e-05	-1.0991	down	protein_coding	EIF3L	eukaryotic translation initiation factor 3 subunit L
Macaca_fascicularis_newGene_8592	0.0056328	2.56316	up	protein_coding	LRRC37A2	Leucine-rich repeat-containing protein 37A2
Macaca_fascicularis_newGene_89	0.00275172	1.66857	up	-	-	queuine tRNA-ribosyltransferase
Macaca_fascicularis_newGene_9017	0.00675093	1.51138	up	-	-	-
Macaca_fascicularis_newGene_9471	0.0061326	1.44109	up	protein_coding	GALNT13	polypeptide N-acetylgalactosaminyltransferase 13
Macaca_fascicularis_newGene_9955	1.52102e-05	-2.26059	down	-	-	putative uncharacterized protein encoded by LINC00269-like, partial
Macaca_fascicularis_newGene_9957	5.448e-05	2.49417	up	-	-	-
RPL8-3	5.81671e-20	Inf	up	-	-	-
RPS6KA2-2	0.00171688	1.01368	up	-	-	-
STK32C-2	3.81095e-05	1.95499	up	-	-	-
STK32C-3	1.16255e-12	1.55919	up	-	-	-
gene100	0.000272327	-1.06453	down	protein_coding	EFCAB2	EF-hand calcium binding domain 2
gene10016	4.23951e-05	-1.1043	down	protein_coding	ELF2	E74-like factor 2 (ets domain transcription factor), transcript variant X4|E74-like factor 2 (ets domain transcription factor), transcript variant X5|E74-like factor 2 (ets domain transcription factor), transcript variant X1|E74-like factor 2 (ets domain transcription factor), transcript variant X2|E74-like factor 2 (ets domain transcription factor), transcript variant X3|E74-like factor 2 (ets d…
gene10055	2.48629e-08	3.31745	up	protein_coding	FREM3	FRAS1-related extracellular matrix protein 3
gene10073	1.19589e-05	1.28643	up	protein_coding	MMAA	methylmalonic aciduria (cobalamin deficiency) cblA type, transcript variant X1|methylmalonic aciduria (cobalamin deficiency) cblA type, transcript variant X2
gene101	0.000234414	2.0422	up	-	-	-
gene10159	5.16021e-12	1.60017	up	protein_coding	MAP9	microtubule associated protein 9, transcript variant X3|microtubule associated protein 9, transcript variant X2|microtubule associated protein 9, transcript variant X1
gene1016	0.00952614	1.36639	up	protein_coding	LOC102131181	carboxyl-terminal PDZ ligand of neuronal nitric oxide synthase protein, transcript variant X2|carboxyl-terminal PDZ ligand of neuronal nitric oxide synthase protein, transcript variant X1
gene10179	0.000588723	-1.08156	down	protein_coding	ETFDH	electron transfer flavoprotein dehydrogenase
gene10196	0.00313113	1.22203	up	protein_coding	TMA16	translation machinery associated 16 homolog, transcript variant X2|translation machinery associated 16 homolog, transcript variant X1
gene10204	6.04494e-09	-5.64523	down	protein_coding	LOC102124199	40S ribosomal protein S27
gene10250	5.99667e-06	1.4354	up	protein_coding	GALNTL6	polypeptide N-acetylgalactosaminyltransferase-like 6, transcript variant X1|polypeptide N-acetylgalactosaminyltransferase-like 6, transcript variant X2
gene10260	1.08892e-11	-1.89186	down	-	-	-
gene10343	0.00551086	1.11345	up	protein_coding	ANKRD37	ankyrin repeat domain-containing protein 37 isoform X1
gene10393	1.48859e-06	-1.19328	down	protein_coding	FRG1	FSHD region gene 1
gene10398	0.00727001	1.4846	up	-	-	-
gene10417	8.55438e-06	2.36009	up	-	-	-
gene10423	1.17532e-07	1.479	up	protein_coding	TPPP	tubulin polymerization promoting protein, transcript variant X4|tubulin polymerization promoting protein, transcript variant X3|tubulin polymerization promoting protein, transcript variant X1|tubulin polymerization promoting protein, transcript variant X2
gene10434	0.000178555	1.91946	up	protein_coding	TERT	telomerase reverse transcriptase isoform 1
gene10442	0.00792138	1.49415	up	protein_coding	LRRC14B	leucine-rich repeat-containing protein 14B
gene10520	0.00144692	-1.08338	down	protein_coding	FBXL7	F-box and leucine-rich repeat protein 7
gene10530	4.45232e-06	-1.45768	down	-	-	-
gene1062	0.00680022	1.01107	up	protein_coding	KLHDC9	kelch domain containing 9, transcript variant X1|kelch domain containing 9, transcript variant X2|kelch domain containing 9, transcript variant X3
gene10623	3.88831e-05	-1.95024	down	protein_coding	RANBP3L	RAN binding protein 3-like, transcript variant X2|RAN binding protein 3-like, transcript variant X1
gene10625	0.0043461	-2.67233	down	protein_coding	SLC1A3	solute carrier family 1 (glial high affinity glutamate transporter), member 3
gene10642	0.00271978	-1.04113	down	protein_coding	LIFR	leukemia inhibitory factor receptor alpha, transcript variant X3|leukemia inhibitory factor receptor alpha, transcript variant X1|leukemia inhibitory factor receptor alpha, transcript variant X2
gene1067	9.02029e-05	1.4045	up	protein_coding	F11R	F11 receptor, transcript variant X1|F11 receptor
gene10671	0.0018802	1.5052	up	protein_coding	PLCXD3	phosphatidylinositol-specific phospholipase C, X domain containing 3
gene1074	9.61719e-06	2.29509	up	-	-	-
gene10747	6.29906e-05	-1.00626	down	protein_coding	ARL15	ADP ribosylation factor like GTPase 15, transcript variant X6|ADP ribosylation factor like GTPase 15, transcript variant X4|ADP ribosylation factor like GTPase 15, transcript variant X3|ADP ribosylation factor like GTPase 15, transcript variant X2|ADP ribosylation factor like GTPase 15, transcript variant X1|ADP ribosylation factor like GTPase 15, transcript variant X5
gene10748	0.00956284	-1.86432	down	protein_coding	HSPB3	heat shock protein family B (small) member 3
gene10844	2.32035e-06	-2.27384	down	-	-	-
gene1085	0.00626745	-4.66491	down	protein_coding	NHLH1	helix-loop-helix protein 1
gene1086	1.19865e-07	-1.16863	down	protein_coding	NCSTN	nicastrin, transcript variant X1|nicastrin
gene10890	0.00329904	1.60017	up	protein_coding	MARVELD2	MARVEL domain-containing protein 2 isoform X1
gene10899	0.00023566	2.7045	up	protein_coding	CARTPT	CART prepropeptide, transcript variant X1
gene10920	1.34076e-07	2.9574	up	protein_coding	FOXD1	forkhead box D1
gene10939	1.53789e-07	2.25482	up	-	-	-
gene1095	8.42299e-09	1.25377	up	protein_coding	IGSF8	immunoglobulin superfamily member 8, transcript variant X2
gene10962	0.000783594	1.13662	up	protein_coding	CRHBP	corticotropin releasing hormone binding protein, transcript variant X1|corticotropin releasing hormone binding protein
gene1098	0.00165113	-1.65039	down	protein_coding	KCNJ10	potassium channel, inwardly rectifying subfamily J, member 10
gene11013	7.30885e-05	-1.18733	down	protein_coding	DHFR	dihydrofolate reductase, transcript variant X1|dihydrofolate reductase, transcript variant X3|dihydrofolate reductase, transcript variant X4|dihydrofolate reductase, transcript variant X2
gene11034	0.000243249	-1.49106	down	protein_coding	VCAN	versican, transcript variant X1|versican, transcript variant X3|versican, transcript variant X2
gene11047	4.35456e-10	1.37138	up	-	-	-
gene1106	0.000227806	2.01662	up	protein_coding	VSIG8	V-set and immunoglobulin domain containing 8
gene11093	5.70692e-06	2.45422	up	protein_coding	GPR150	G protein-coupled receptor 150
gene11110	9.76144e-07	1.4498	up	protein_coding	PCSK1	proprotein convertase subtilisin/kexin type 1, transcript variant X1|proprotein convertase subtilisin/kexin type 1, transcript variant X2|proprotein convertase subtilisin/kexin type 1, transcript variant X3
gene11141	4.05951e-06	1.17365	up	protein_coding	FAM174A	family with sequence similarity 174 member A
gene11196	4.65212e-10	-1.73543	down	protein_coding	NREP	neuronal regeneration related protein, transcript variant X3|neuronal regeneration related protein, transcript variant X4|neuronal regeneration related protein, transcript variant X2|neuronal regeneration related protein, transcript variant X5|neuronal regeneration related protein, transcript variant X1
gene11200	0.00573855	-1.00562	down	protein_coding	EPB41L4A	erythrocyte membrane protein band 4.1 like 4A
gene11204	0.00344563	1.23042	up	protein_coding	LOC102124348	uncharacterized LOC102124348, transcript variant X1|uncharacterized LOC102124348, transcript variant X2
gene11259	0.00994318	1.35041	up	protein_coding	DTWD2	DTW domain containing 2, transcript variant X1|DTW domain containing 2, transcript variant X2|DTW domain containing 2
gene11307	0.004817	-1.11904	down	protein_coding	GRAMD3	GRAM domain containing 3, transcript variant X7|GRAM domain containing 3, transcript variant X1|GRAM domain containing 3, transcript variant X2|GRAM domain containing 3, transcript variant X3|GRAM domain containing 3, transcript variant X4|GRAM domain containing 3, transcript variant X5|GRAM domain containing 3, transcript variant X6|GRAM domain containing 3, transcript variant X8
gene11309	1.24732e-06	-1.17598	down	protein_coding	ALDH7A1	aldehyde dehydrogenase 7 family member A1, transcript variant X2|aldehyde dehydrogenase 7 family member A1, transcript variant X1
gene11321	0.000527896	-1.46373	down	protein_coding	MEGF10	multiple EGF like domains 10, transcript variant X1|multiple EGF like domains 10, transcript variant X2
gene11332	0.000415788	1.03689	up	protein_coding	SLC12A2	solute carrier family 12 (sodium/potassium/chloride transporter), member 2, transcript variant X2|solute carrier family 12 (sodium/potassium/chloride transporter), member 2, transcript variant X1
gene11375	6.99904e-09	1.28626	up	protein_coding	KIF3A	kinesin family member 3A, transcript variant X4|kinesin family member 3A, transcript variant X3|kinesin family member 3A, transcript variant X2|kinesin family member 3A, transcript variant X1
gene11378	1.95231e-07	1.345	up	protein_coding	SOWAHA	sosondowah ankyrin repeat domain family member A
gene11389	0.0011943	-1.35508	down	protein_coding	FSTL4	follistatin like 4, transcript variant X2|follistatin like 4, transcript variant X1|follistatin like 4, transcript variant X3|follistatin like 4, transcript variant X4
gene11407	8.66177e-12	2.24866	up	protein_coding	LOC107130071	protein PRRC2A-like
gene11455	1.27104e-05	-1.01202	down	protein_coding	BRD8	bromodomain containing 8, transcript variant X2|bromodomain containing 8, transcript variant X3|bromodomain containing 8, transcript variant X1|bromodomain containing 8, transcript variant X5|bromodomain containing 8, transcript variant X8|bromodomain containing 8, transcript variant X7|bromodomain containing 8, transcript variant X4|bromodomain containing 8, transcript variant X6
gene11464	9.65255e-06	1.38757	up	protein_coding	EGR1	early growth response 1
gene11495	3.05265e-07	1.09308	up	protein_coding	IGIP	IgA-inducing protein
gene11554	1.57255e-07	1.10454	up	protein_coding	PCDH1	protocadherin 1, transcript variant X3|protocadherin 1, transcript variant X2|protocadherin 1, transcript variant X1|protocadherin 1, transcript variant X4|protocadherin 1, transcript variant X5
gene11556	0.000108278	1.52784	up	protein_coding	PCDH12	protocadherin 12
gene11562	2.54816e-06	-1.40873	down	protein_coding	FGF1	fibroblast growth factor 1, transcript variant X4|fibroblast growth factor 1, transcript variant X8|fibroblast growth factor 1, transcript variant X3|fibroblast growth factor 1, transcript variant X1|fibroblast growth factor 1, transcript variant X9|fibroblast growth factor 1, transcript variant X2|fibroblast growth factor 1, transcript variant X5|fibroblast growth factor 1, transcript variant X6…
gene11595	0.00127015	-1.00756	down	protein_coding	DPYSL3	dihydropyrimidinase like 3, transcript variant X1|dihydropyrimidinase like 3, transcript variant X2|dihydropyrimidinase like 3, transcript variant X3
gene11640	0.00015823	1.12827	up	protein_coding	CAMK2A	calcium/calmodulin-dependent protein kinase II alpha, transcript variant X4|calcium/calmodulin-dependent protein kinase II alpha, transcript variant X2|calcium/calmodulin-dependent protein kinase II alpha, transcript variant X3|calcium/calmodulin-dependent protein kinase II alpha, transcript variant X1
gene11646	1.76175e-08	1.24192	up	protein_coding	SYNPO	synaptopodin, transcript variant X2|synaptopodin, transcript variant X1|synaptopodin, transcript variant X3|synaptopodin, transcript variant X4|synaptopodin, transcript variant X6|synaptopodin, transcript variant X5
gene1165	0.00023079	1.89659	up	protein_coding	FCRL3	Fc receptor like 3, transcript variant X5|Fc receptor like 3, transcript variant X1|Fc receptor like 3, transcript variant X2|Fc receptor like 3, transcript variant X3
gene11654	0.000181299	-1.02262	down	protein_coding	ZNF300	zinc finger protein 300, transcript variant X1|zinc finger protein 300, transcript variant X2
gene11740	4.6765e-06	2.00776	up	protein_coding	ADRA1B	adrenoceptor alpha 1B
gene11754	5.47983e-07	-2.25823	down	protein_coding	ATP10B	probable phospholipid-transporting ATPase VB isoform X1
gene11756	0.00198077	-2.12951	down	protein_coding	LOC102134374	40S ribosomal protein S8
gene11759	0.000173746	-6.70282	down	protein_coding	GABRA6	gamma-aminobutyric acid receptor subunit alpha-6
gene11785	1.90674e-10	1.36861	up	protein_coding	LOC102122442	rRNA/tRNA 2'-O-methyltransferase fibrillarin-like protein 1
gene11810	0.00897059	-1.38499	down	protein_coding	RANBP17	ran-binding protein 17
gene11816	1.62478e-07	-1.11083	down	protein_coding	NPM1	nucleophosmin (nucleolar phosphoprotein B23, numatrin), transcript variant X1|nucleophosmin (nucleolar phosphoprotein B23, numatrin), transcript variant X2
gene11857	2.66938e-09	-3.44497	down	-	-	-
gene11879	1.18089e-09	1.2722	up	protein_coding	RNF44	ring finger protein 44, transcript variant X1|ring finger protein 44, transcript variant X2
gene11882	3.17267e-05	1.06592	up	protein_coding	SNCB	synuclein beta, transcript variant X3|synuclein beta, transcript variant X1|synuclein beta, transcript variant X2
gene11886	5.37288e-06	1.14788	up	protein_coding	UNC5A	unc-5 netrin receptor A
gene11888	0.00367855	-1.28376	down	protein_coding	UIMC1	ubiquitin interaction motif containing 1, transcript variant X2|ubiquitin interaction motif containing 1, transcript variant X1|ubiquitin interaction motif containing 1, transcript variant X4|ubiquitin interaction motif containing 1, transcript variant X3
gene11898	2.18638e-13	1.73888	up	protein_coding	RGS14	regulator of G-protein signaling 14, transcript variant X1|regulator of G-protein signaling 14, transcript variant X2|regulator of G-protein signaling 14, transcript variant X3|regulator of G-protein signaling 14, transcript variant X5|regulator of G-protein signaling 14, transcript variant X6|regulator of G-protein signaling 14, transcript variant X4|regulator of G-protein signaling 14, transcri…
gene11901	0.00159265	1.8119	up	protein_coding	F12	coagulation factor XII
gene11902	1.33985e-06	1.77118	up	protein_coding	GRK6	G protein-coupled receptor kinase 6, transcript variant X4|G protein-coupled receptor kinase 6, transcript variant X2|G protein-coupled receptor kinase 6, transcript variant X1|G protein-coupled receptor kinase 6, transcript variant X3
gene11922	0.000238035	1.86357	up	-	-	-
gene11951	0.000888234	1.44205	up	-	-	-
gene11957	0.00582812	1.81002	up	protein_coding	LTC4S	leukotriene C4 synthase, transcript variant X1|leukotriene C4 synthase, transcript variant X2
gene11983	7.76948e-05	3.64455	up	protein_coding	BTNL3	butyrophilin like 3
gene120	0.00557748	-1.36824	down	protein_coding	PLD5	phospholipase D family member 5, transcript variant X1|phospholipase D family member 5, transcript variant X4|phospholipase D family member 5, transcript variant X2|phospholipase D family member 5, transcript variant X3|phospholipase D family member 5, transcript variant X5
gene12011	2.54816e-06	1.12753	up	protein_coding	TRIM41	tripartite motif containing 41, transcript variant X1|tripartite motif containing 41, transcript variant X4|tripartite motif containing 41, transcript variant X5|tripartite motif containing 41, transcript variant X7|tripartite motif containing 41, transcript variant X8|tripartite motif containing 41, transcript variant X6
gene12017	4.05456e-05	2.14724	up	-	-	-
gene12030	0.000102096	1.37654	up	protein_coding	GTPBP6	GTP binding protein 6 (putative), transcript variant X1|GTP binding protein 6 (putative), transcript variant X2|GTP binding protein 6 (putative), transcript variant X3|GTP binding protein 6 (putative), transcript variant X4
gene12071	0.000330425	1.74151	up	protein_coding	ATP10A	ATPase, class V, type 10A, transcript variant X1|ATPase, class V, type 10A, transcript variant X2|ATPase, class V, type 10A, transcript variant X3
gene1209	0.00472085	-2.35482	down	protein_coding	MEX3A	mex-3 RNA binding family member A
gene12105	2.64523e-05	-1.31582	down	protein_coding	MTMR10	myotubularin related protein 10
gene12157	1.96597e-05	-1.10005	down	protein_coding	AQR	aquarius intron-binding spliceosomal factor, transcript variant X3|aquarius intron-binding spliceosomal factor, transcript variant X1|aquarius intron-binding spliceosomal factor, transcript variant X2|aquarius intron-binding spliceosomal factor, transcript variant X5|aquarius intron-binding spliceosomal factor, transcript variant X4
gene12206	0.00375412	-3.19993	down	protein_coding	BUB1B	mitotic checkpoint serine/threonine-protein kinase BUB1 beta
gene12207	8.12608e-06	1.287	up	protein_coding	PAK6	p21 protein (Cdc42/Rac)-activated kinase 6, transcript variant X3|p21 protein (Cdc42/Rac)-activated kinase 6, transcript variant X2|p21 protein (Cdc42/Rac)-activated kinase 6, transcript variant X4|p21 protein (Cdc42/Rac)-activated kinase 6, transcript variant X5|p21 protein (Cdc42/Rac)-activated kinase 6, transcript variant X1
gene12232	2.69399e-05	1.35436	up	protein_coding	GCHFR	GTP cyclohydrolase I feedback regulator
gene12248	3.427e-22	2.02666	up	-	-	-
gene1225	2.2506e-05	-1.00234	down	protein_coding	YY1AP1	YY1 associated protein 1, transcript variant X1|YY1 associated protein 1, transcript variant X2|YY1 associated protein 1, transcript variant X3
gene12262	0.00732747	1.58919	up	protein_coding	SPTBN5	spectrin beta chain, non-erythrocytic 5
gene12331	0.00871486	-1.01801	down	protein_coding	SORD	sorbitol dehydrogenase
gene12344	0.00049323	-1.02265	down	protein_coding	GATM	glycine amidinotransferase
gene12358	4.46312e-09	-1.37264	down	-	-	-
gene12410	2.20217e-06	2.63082	up	-	-	-
gene12412	4.80062e-09	-1.4237	down	protein_coding	LOC102123567	RNA polymerase-associated protein LEO1, transcript variant X1|RNA polymerase-associated protein LEO1, transcript variant X2
gene12433	7.70393e-06	1.83909	up	protein_coding	UNC13C	unc-13 homolog C (C. elegans), transcript variant X2|unc-13 homolog C (C. elegans), transcript variant X3|unc-13 homolog C (C. elegans), transcript variant X4|unc-13 homolog C (C. elegans), transcript variant X1
gene1244	2.02574e-07	1.34297	up	protein_coding	DPM3	dolichyl-phosphate mannosyltransferase polypeptide 3, transcript variant X1|dolichyl-phosphate mannosyltransferase polypeptide 3, transcript variant X2
gene12442	0.00673334	1.34034	up	protein_coding	DYX1C1	dyslexia susceptibility 1 candidate 1, transcript variant X3|dyslexia susceptibility 1 candidate 1, transcript variant X2|dyslexia susceptibility 1 candidate 1, transcript variant X1|dyslexia susceptibility 1 candidate 1, transcript variant X5|dyslexia susceptibility 1 candidate 1, transcript variant X4
gene12448	0.0043461	-1.52887	down	protein_coding	TEX9	testis-expressed sequence 9 protein isoform X1
gene12455	6.64545e-06	-1.11896	down	protein_coding	TCF12	transcription factor 12, transcript variant X7|transcription factor 12, transcript variant X8|transcription factor 12, transcript variant X1|transcription factor 12, transcript variant X3|transcription factor 12, transcript variant X4|transcription factor 12, transcript variant X5|transcription factor 12, transcript variant X2|transcription factor 12, transcript variant X6|transcription factor 12…
gene12457	0.000420629	1.0978	up	protein_coding	CGNL1	cingulin-like 1, transcript variant X4|cingulin-like 1, transcript variant X3|cingulin-like 1, transcript variant X1|cingulin-like 1, transcript variant X2
gene12504	1.09129e-06	1.7186	up	protein_coding	C2CD4B	C2 calcium-dependent domain containing 4B
gene12521	0.00401942	1.5834	up	-	-	-
gene12522	0.00711039	-1.31612	down	-	-	F-box and leucine-rich protein 22-like
gene12543	0.00103188	-1.44459	down	protein_coding	PLEKHO2	pleckstrin homology domain containing O2
gene12562	3.33839e-10	1.66652	up	protein_coding	VWA9	von Willebrand factor A domain containing 9, transcript variant X1|von Willebrand factor A domain containing 9|von Willebrand factor A domain containing 9, transcript variant X2|von Willebrand factor A domain containing 9, transcript variant X3
gene12576	3.17518e-05	-1.1661	down	protein_coding	RPL4	ribosomal protein L4
gene12580	3.37751e-12	2.41271	up	protein_coding	SMAD6	SMAD family member 6
gene12590	5.50459e-06	1.94751	up	protein_coding	C7H15orf61	chromosome 7 open reading frame, human C15orf61
gene1263	7.85555e-10	2.15556	up	protein_coding	CHRNB2	cholinergic receptor, nicotinic beta 2, transcript variant X2|cholinergic receptor, nicotinic beta 2, transcript variant X1
gene12654	9.1247e-07	-1.04806	down	protein_coding	NEO1	neogenin 1
gene12659	4.76864e-07	1.50251	up	protein_coding	C7H15orf59	chromosome 7 open reading frame, human C15orf59, transcript variant X2|chromosome 7 open reading frame, human C15orf59, transcript variant X1
gene12672	6.1194e-07	2.7866	up	protein_coding	STRA6	stimulated by retinoic acid 6, transcript variant X3|stimulated by retinoic acid 6, transcript variant X4|stimulated by retinoic acid 6, transcript variant X6|stimulated by retinoic acid 6, transcript variant X1|stimulated by retinoic acid 6, transcript variant X5|stimulated by retinoic acid 6, transcript variant X2
gene12741	0.000141775	1.01991	up	protein_coding	LINGO1	leucine rich repeat and Ig domain containing 1, transcript variant X3|leucine rich repeat and Ig domain containing 1, transcript variant X2|leucine rich repeat and Ig domain containing 1, transcript variant X1|leucine rich repeat and Ig domain containing 1, transcript variant X4|leucine rich repeat and Ig domain containing 1, transcript variant X5
gene12819	1.60946e-29	7.87982	up	-	-	-
gene1287	4.39546e-07	1.17292	up	protein_coding	DENND4B	DENN/MADD domain containing 4B, transcript variant X3|DENN/MADD domain containing 4B, transcript variant X1|DENN/MADD domain containing 4B, transcript variant X2|DENN/MADD domain containing 4B, transcript variant X4|DENN/MADD domain containing 4B, transcript variant X6|DENN/MADD domain containing 4B, transcript variant X7
gene12898	9.28757e-06	1.92965	up	protein_coding	MESP1	mesoderm posterior bHLH transcription factor 1
gene12903	1.1174e-09	1.70577	up	protein_coding	ARPIN	actin-related protein 2/3 complex inhibitor, transcript variant X2|actin-related protein 2/3 complex inhibitor, transcript variant X1
gene12905	1.21547e-05	1.05756	up	protein_coding	ZNF710	zinc finger protein 710, transcript variant X2|zinc finger protein 710, transcript variant X3|zinc finger protein 710, transcript variant X1
gene12924	0.00591733	-1.24372	down	protein_coding	BLM	Bloom syndrome, RecQ helicase-like, transcript variant X1|Bloom syndrome, RecQ helicase-like, transcript variant X2
gene1296	6.88448e-13	-1.48894	down	protein_coding	ILF2	interleukin enhancer binding factor 2, transcript variant X1|interleukin enhancer binding factor 2, transcript variant X2
gene13104	4.4317e-15	1.6232	up	protein_coding	RNASE1	ribonuclease A family member 1, pancreatic, transcript variant X2|ribonuclease A family member 1, pancreatic, transcript variant X1|ribonuclease A family member 1, pancreatic
gene1318	1.92268e-05	2.00734	up	protein_coding	LOR	loricrin
gene13194	3.45089e-06	-2.0657	down	-	-	T-cell receptor alpha chain C
gene13196	0.000137155	-1.20223	down	protein_coding	ABHD4	abhydrolase domain containing 4, transcript variant X3|abhydrolase domain containing 4, transcript variant X1|abhydrolase domain containing 4, transcript variant X2
gene13213	5.18361e-06	-1.67815	down	-	-	uncharacterized protein C14orf93 homolog
gene13226	4.38724e-07	1.08217	up	protein_coding	BCL2L2	BCL2-like 2, transcript variant X2|BCL2-like 2, transcript variant X1
gene13228	2.30081e-05	1.02504	up	protein_coding	SLC22A17	solute carrier family 22 member 17, transcript variant X2|solute carrier family 22 member 17, transcript variant X1|solute carrier family 22 member 17, transcript variant X3|solute carrier family 22 member 17, transcript variant X4
gene13238	1.04518e-07	1.38872	up	protein_coding	AP1G2	adaptor related protein complex 1 gamma 2 subunit, transcript variant X7|adaptor related protein complex 1 gamma 2 subunit, transcript variant X5|adaptor related protein complex 1 gamma 2 subunit, transcript variant X13|adaptor related protein complex 1 gamma 2 subunit, transcript variant X9|adaptor related protein complex 1 gamma 2 subunit, transcript variant X3|adaptor related protein complex 1…
gene13286	0.000552286	-4.20779	down	protein_coding	CBLN3	cerebellin-3
gene13348	0.000151224	-1.25628	down	protein_coding	EAPP	E2F-associated phosphoprotein
gene13349	0.00197365	-1.04273	down	protein_coding	SNX6	sorting nexin 6
gene13360	0.0093376	-1.01303	down	protein_coding	KIAA0391	KIAA0391 ortholog, transcript variant X4|KIAA0391 ortholog, transcript variant X3|KIAA0391 ortholog, transcript variant X1|KIAA0391 ortholog, transcript variant X5|KIAA0391 ortholog, transcript variant X2|KIAA0391 ortholog, transcript variant X6
gene13365	0.000119506	-1.21108	down	protein_coding	NFKBIA	nuclear factor of kappa light polypeptide gene enhancer in B-cells inhibitor, alpha
gene13392	0.00345488	1.03992	up	protein_coding	CLEC14A	C-type lectin domain family 14 member A
gene13434	0.000775573	1.16977	up	protein_coding	KLHL28	kelch like family member 28, transcript variant X2|kelch like family member 28, transcript variant X1|kelch like family member 28|kelch like family member 28, transcript variant X3
gene13469	1.61144e-05	1.7129	up	-	-	-
gene13510	3.27793e-08	-1.31428	down	protein_coding	FERMT2	fermitin family member 2, transcript variant X1|fermitin family member 2, transcript variant X6|fermitin family member 2, transcript variant X5|fermitin family member 2, transcript variant X4|fermitin family member 2, transcript variant X3|fermitin family member 2, transcript variant X2
gene13571	4.05093e-07	1.10406	up	protein_coding	ARID4A	AT-rich interaction domain 4A, transcript variant X1|AT-rich interaction domain 4A, transcript variant X3|AT-rich interaction domain 4A, transcript variant X2
gene13637	1.34697e-08	1.18882	up	protein_coding	SPTB	spectrin beta, erythrocytic, transcript variant X1|spectrin beta, erythrocytic, transcript variant X2
gene13647	1.23027e-06	-1.0802	down	protein_coding	FUT8	fucosyltransferase 8 (alpha (1,6) fucosyltransferase), transcript variant X5|fucosyltransferase 8 (alpha (1,6) fucosyltransferase), transcript variant X6|fucosyltransferase 8 (alpha (1,6) fucosyltransferase), transcript variant X7|fucosyltransferase 8 (alpha (1,6) fucosyltransferase), transcript variant X13|fucosyltransferase 8 (alpha (1,6) fucosyltransferase), transcript variant X4|fucosyltransf…
gene13672	6.79378e-05	-1.20882	down	protein_coding	ARG2	arginase 2
gene13688	3.25728e-06	1.01091	up	protein_coding	ACTN1	actinin alpha 1, transcript variant X1|actinin alpha 1, transcript variant X3|actinin alpha 1, transcript variant X2|actinin alpha 1, transcript variant X4
gene13735	0.00582574	-1.21233	down	protein_coding	DPF3	zinc finger protein DPF3 isoform X9
gene13743	1.08427e-05	-1.03717	down	protein_coding	PSEN1	presenilin 1, transcript variant X3|presenilin 1, transcript variant X1|presenilin 1, transcript variant X2
gene13814	1.14221e-10	2.67886	up	-	-	hypothetical protein PAL_GLEAN10020680
gene13818	0.000133882	1.80468	up	protein_coding	LOC107130461	uncharacterized LOC107130461
gene13837	0.000982941	1.76564	up	protein_coding	LOC102131432	zinc finger protein 628-like
gene13845	0.00772195	-2.62158	down	protein_coding	DIO2	deiodinase, iodothyronine, type II, transcript variant X2|deiodinase, iodothyronine, type II, transcript variant X1|deiodinase, iodothyronine, type II, transcript variant X3|deiodinase, iodothyronine, type II, transcript variant X4
gene1385	3.13622e-09	2.01888	up	protein_coding	SNX27	sorting nexin family member 27, transcript variant X1|sorting nexin family member 27, transcript variant X3|sorting nexin family member 27, transcript variant X2|sorting nexin family member 27, transcript variant X4
gene13903	0.00829811	1.73794	up	protein_coding	KCNK13	potassium channel, two pore domain subfamily K, member 13
gene13934	4.31785e-05	-1.13706	down	protein_coding	GOLGA5	golgin A5, transcript variant X1|golgin A5, transcript variant X2|golgin A5, transcript variant X3
gene13975	0.00471513	-2.98547	down	protein_coding	SERPINA3	serpin peptidase inhibitor, clade A (alpha-1 antiproteinase, antitrypsin), member 3, transcript variant X1|serpin peptidase inhibitor, clade A (alpha-1 antiproteinase, antitrypsin), member 3, transcript variant X2
gene13987	4.63875e-07	1.23564	up	protein_coding	GLRX5	glutaredoxin 5
gene14012	3.58262e-05	1.15778	up	protein_coding	CCDC85C	coiled-coil domain containing 85C
gene14016	1.19639e-09	1.26738	up	protein_coding	LOC102140307	cholesterol 24-hydroxylase, transcript variant X2|cholesterol 24-hydroxylase, transcript variant X1
gene14020	9.30209e-06	2.08716	up	protein_coding	DEGS2	delta(4)-desaturase, sphingolipid 2
gene14027	8.42299e-09	1.59425	up	protein_coding	BEGAIN	brain enriched guanylate kinase associated, transcript variant X3|brain enriched guanylate kinase associated, transcript variant X1|brain enriched guanylate kinase associated, transcript variant X2
gene14030	0.00330775	2.02866	up	protein_coding	LOC101866646	uncharacterized LOC101866646, transcript variant X6|uncharacterized LOC101866646, transcript variant X5|uncharacterized LOC101866646, transcript variant X8|uncharacterized LOC101866646, transcript variant X7|uncharacterized LOC101866646, transcript variant X1|uncharacterized LOC101866646, transcript variant X2|uncharacterized LOC101866646, transcript variant X3|uncharacterized LOC101866646, trans…
gene14034	0.00831569	1.11253	up	-	-	-
gene14054	1.93237e-14	2.66477	up	protein_coding	ANKRD9	ankyrin repeat domain 9
gene14062	5.19499e-09	3.56824	up	protein_coding	AMN	amnion associated transmembrane protein
gene14081	0.00022054	2.03477	up	protein_coding	TDRD9	putative ATP-dependent RNA helicase TDRD9
gene14084	1.63474e-05	3.16323	up	protein_coding	KIF26A	kinesin-like protein KIF26A
gene14085	1.90201e-05	2.54588	up	protein_coding	LOC102137159	kinesin-like protein KIF26A, transcript variant X2|kinesin-like protein KIF26A, transcript variant X1
gene14089	2.2466e-08	1.16923	up	protein_coding	TMEM179	transmembrane protein 179
gene1409	8.5105e-06	-1.19749	down	protein_coding	PRUNE	prune exopolyphosphatase, transcript variant X3|prune exopolyphosphatase, transcript variant X1|prune exopolyphosphatase, transcript variant X4|prune exopolyphosphatase, transcript variant X2|prune exopolyphosphatase, transcript variant X5|prune exopolyphosphatase, transcript variant X6
gene14092	0.00019418	1.57045	up	protein_coding	INF2	inverted formin, FH2 and WH2 domain containing
gene14102	2.53187e-14	1.62236	up	protein_coding	CEP170B	centrosomal protein 170B, transcript variant X1|centrosomal protein 170B, transcript variant X4|centrosomal protein 170B, transcript variant X5|centrosomal protein 170B, transcript variant X3|centrosomal protein 170B, transcript variant X2
gene14108	7.81659e-08	1.82249	up	protein_coding	JAG2	jagged 2, transcript variant X3|jagged 2, transcript variant X1|jagged 2, transcript variant X2
gene14117	2.64663e-11	1.89068	up	protein_coding	CRIP2	cysteine-rich protein 2, transcript variant X2|cysteine-rich protein 2, transcript variant X5|cysteine-rich protein 2, transcript variant X1|cysteine-rich protein 2, transcript variant X3|cysteine-rich protein 2, transcript variant X4
gene14120	1.58893e-22	2.77172	up	protein_coding	TMEM121	transmembrane protein 121
gene14198	1.17514e-05	2.83552	up	-	-	-
gene14199	1.14149e-05	1.69427	up	protein_coding	LOC107130539	uncharacterized LOC107130539
gene14202	1.46785e-06	1.09325	up	protein_coding	DLGAP2	discs large homolog associated protein 2, transcript variant X2|discs large homolog associated protein 2, transcript variant X1
gene14204	0.00229117	1.1177	up	protein_coding	LOC101865328	uncharacterized LOC101865328
gene14223	0.000496049	-1.02135	down	protein_coding	MCPH1	microcephalin 1, transcript variant X1|microcephalin 1, transcript variant X2
gene14319	6.72068e-09	1.89879	up	protein_coding	LOC102125424	tyrosine-protein kinase SgK223, transcript variant X1|tyrosine-protein kinase SgK223, transcript variant X2
gene14333	0.000142924	3.0441	up	-	-	-
gene14376	6.88425e-06	-2.59685	down	protein_coding	LPL	lipoprotein lipase, transcript variant X1|lipoprotein lipase
gene14386	1.064e-22	-3.5905	down	-	-	-
gene14395	1.38761e-08	1.31582	up	protein_coding	DMTN	dematin actin binding protein, transcript variant X21|dematin actin binding protein, transcript variant X18|dematin actin binding protein, transcript variant X7|dematin actin binding protein, transcript variant X13|dematin actin binding protein, transcript variant X5|dematin actin binding protein, transcript variant X2|dematin actin binding protein, transcript variant X19|dematin actin binding pr…
gene14400	2.92065e-06	1.34472	up	protein_coding	LGI3	leucine-rich repeat LGI family member 3
gene14403	8.97695e-09	1.39123	up	protein_coding	PHYHIP	phytanoyl-CoA 2-hydroxylase interacting protein, transcript variant X1|phytanoyl-CoA 2-hydroxylase interacting protein
gene14417	1.77368e-08	1.7648	up	protein_coding	EGR3	early growth response 3, transcript variant X1|early growth response 3, transcript variant X2|early growth response 3, transcript variant X3
gene14484	0.00120357	1.01277	up	protein_coding	PNOC	prepronociceptin, transcript variant X2|prepronociceptin, transcript variant X4|prepronociceptin, transcript variant X1|prepronociceptin, transcript variant X3|prepronociceptin, transcript variant X5
gene14510	0.00653407	-1.14219	down	protein_coding	SMIM18	small integral membrane protein 18, transcript variant X3|small integral membrane protein 18, transcript variant X1|small integral membrane protein 18, transcript variant X2
gene14529	0.00235307	-1.57961	down	protein_coding	RNF122	ring finger protein 122
gene14553	1.56449e-05	1.72501	up	protein_coding	ADGRA2	adhesion G protein-coupled receptor A2
gene14590	5.76421e-06	1.51582	up	protein_coding	IDO2	indoleamine 2,3-dioxygenase 2
gene14609	4.36446e-05	-1.12459	down	protein_coding	POLB	polymerase (DNA directed), beta
gene14645	0.00466557	-1.37466	down	protein_coding	SNAI2	snail family zinc finger 2
gene14682	2.132e-10	2.82193	up	protein_coding	SOX17	SRY-box 17
gene14699	0.00665448	-1.45173	down	protein_coding	SDR16C5	short chain dehydrogenase/reductase family 16C, member 5, transcript variant X1|short chain dehydrogenase/reductase family 16C, member 5, transcript variant X2|short chain dehydrogenase/reductase family 16C, member 5, transcript variant X3|short chain dehydrogenase/reductase family 16C, member 5
gene14701	0.000294989	-1.93348	down	-	-	-
gene14716	2.07882e-08	3.22251	up	protein_coding	LOC102132836	prothymosin alpha-like
gene14724	2.5557e-05	-2.64736	down	-	-	-
gene14766	0.000134001	1.43446	up	protein_coding	CRH	corticotropin releasing hormone
gene14782	7.76948e-05	1.34566	up	protein_coding	CSPP1	centrosome and spindle pole associated protein 1, transcript variant X1|centrosome and spindle pole associated protein 1, transcript variant X11|centrosome and spindle pole associated protein 1, transcript variant X10|centrosome and spindle pole associated protein 1, transcript variant X4|centrosome and spindle pole associated protein 1, transcript variant X7|centrosome and spindle pole associate…
gene14824	0.00563899	1.42983	up	-	-	somatomedin-B and thrombospondin type-1 domain-containing protein-like
gene14850	0.000236132	1.78409	up	-	-	-
gene14957	0.00106263	-1.09241	down	protein_coding	DECR1	2,4-dienoyl-CoA reductase 1, mitochondrial
gene15024	1.59247e-05	-1.07368	down	protein_coding	SDC2	syndecan 2
gene15038	0.000272171	-1.12565	down	protein_coding	NIPAL2	NIPA like domain containing 2
gene15139	0.000660838	1.90308	up	-	-	-
gene15184	0.00271927	1.10011	up	protein_coding	DEPTOR	DEP domain containing MTOR-interacting protein
gene15188	0.0059915	-1.49265	down	protein_coding	MTBP	mdm2-binding protein isoform X2
gene15212	0.00977249	-1.00735	down	protein_coding	ATAD2	ATPase family, AAA domain containing 2, transcript variant X4|ATPase family, AAA domain containing 2, transcript variant X1|ATPase family, AAA domain containing 2, transcript variant X5|ATPase family, AAA domain containing 2, transcript variant X6|ATPase family, AAA domain containing 2, transcript variant X3|ATPase family, AAA domain containing 2, transcript variant X2
gene15225	2.17313e-08	1.56758	up	protein_coding	TMEM65	transmembrane protein 65
gene15227	0.00374881	-1.36704	down	-	-	-
gene15238	0.000112346	-1.16676	down	protein_coding	NSMCE2	NSE2/MMS21 homolog, SMC5-SMC6 complex SUMO ligase, transcript variant X4|NSE2/MMS21 homolog, SMC5-SMC6 complex SUMO ligase, transcript variant X2|NSE2/MMS21 homolog, SMC5-SMC6 complex SUMO ligase, transcript variant X1|NSE2/MMS21 homolog, SMC5-SMC6 complex SUMO ligase, transcript variant X3
gene15338	8.66177e-12	1.54207	up	protein_coding	ADGRB1	adhesion G protein-coupled receptor B1, transcript variant X1|adhesion G protein-coupled receptor B1, transcript variant X2
gene15339	1.01749e-07	2.34044	up	protein_coding	ARC	activity-regulated cytoskeleton-associated protein
gene15356	6.04494e-09	1.21964	up	protein_coding	LY6E	lymphocyte antigen 6 complex, locus E, transcript variant X1|lymphocyte antigen 6 complex, locus E
gene15362	1.9247e-10	1.32302	up	protein_coding	LY6H	lymphocyte antigen 6 complex, locus H, transcript variant X1|lymphocyte antigen 6 complex, locus H
gene15365	1.37742e-08	1.25436	up	protein_coding	GLI4	GLI family zinc finger 4, transcript variant X1|GLI family zinc finger 4, transcript variant X2|GLI family zinc finger 4, transcript variant X3
gene15369	0.000448884	1.46409	up	protein_coding	RHPN1	rhophilin, Rho GTPase binding protein 1, transcript variant X4|rhophilin, Rho GTPase binding protein 1, transcript variant X1|rhophilin, Rho GTPase binding protein 1, transcript variant X2|rhophilin, Rho GTPase binding protein 1, transcript variant X3
gene1537	0.000172156	-2.53414	down	protein_coding	TXNIP	thioredoxin interacting protein
gene15384	0.00267109	2.3148	up	protein_coding	LOC102127445	putative IQ motif and ankyrin repeat domain-containing protein
gene15385	1.95231e-07	2.02467	up	protein_coding	SCRIB	scribbled planar cell polarity protein, transcript variant X2|scribbled planar cell polarity protein, transcript variant X3|scribbled planar cell polarity protein, transcript variant X1|scribbled planar cell polarity protein, transcript variant X4
gene15390	0.00772045	1.22586	up	protein_coding	PLEC	plectin, transcript variant X22|plectin, transcript variant X18|plectin, transcript variant X16|plectin, transcript variant X2|plectin, transcript variant X1|plectin, transcript variant X3|plectin, transcript variant X4|plectin, transcript variant X5|plectin, transcript variant X23|plectin, transcript variant X19|plectin, transcript variant X17|plectin, transcript variant X21|plectin, transcript …
gene15393	0.00120559	1.09761	up	protein_coding	OPLAH	5-oxoprolinase (ATP-hydrolysing), transcript variant X6
gene15394	3.07962e-06	1.28753	up	protein_coding	EXOSC4	exosome component 4
gene15395	1.18233e-07	1.25275	up	protein_coding	GPAA1	glycosylphosphatidylinositol anchor attachment 1, transcript variant X1|glycosylphosphatidylinositol anchor attachment 1, transcript variant X2
gene15397	5.73644e-09	1.36452	up	protein_coding	SHARPIN	SHANK associated RH domain interactor, transcript variant X2|SHANK associated RH domain interactor, transcript variant X8|SHANK associated RH domain interactor, transcript variant X7|SHANK associated RH domain interactor, transcript variant X4|SHANK associated RH domain interactor, transcript variant X3|SHANK associated RH domain interactor, transcript variant X5|SHANK associated RH domain intera…
gene15403	2.02445e-07	1.17948	up	protein_coding	BOP1	block of proliferation 1, transcript variant X1|block of proliferation 1, transcript variant X2
gene15410	3.78856e-06	1.29598	up	protein_coding	SLC52A2	solute carrier family 52 (riboflavin transporter), member 2, transcript variant X5|solute carrier family 52 (riboflavin transporter), member 2, transcript variant X1|solute carrier family 52 (riboflavin transporter), member 2, transcript variant X2|solute carrier family 52 (riboflavin transporter), member 2, transcript variant X3|solute carrier family 52 (riboflavin transporter), member 2, transc…
gene15411	7.73744e-06	1.69323	up	protein_coding	ADCK5	aarF domain containing kinase 5, transcript variant X1|aarF domain containing kinase 5, transcript variant X3|aarF domain containing kinase 5, transcript variant X2
gene15417	0.00217414	2.07296	up	protein_coding	KIFC2	kinesin family member C2
gene15419	1.87077e-06	2.18991	up	protein_coding	PPP1R16A	protein phosphatase 1 regulatory subunit 16A, transcript variant X1|protein phosphatase 1 regulatory subunit 16A, transcript variant X5|protein phosphatase 1 regulatory subunit 16A, transcript variant X2|protein phosphatase 1 regulatory subunit 16A, transcript variant X3|protein phosphatase 1 regulatory subunit 16A, transcript variant X4
gene15421	1.97469e-05	1.36092	up	protein_coding	MFSD3	major facilitator superfamily domain containing 3, transcript variant X1|major facilitator superfamily domain containing 3, transcript variant X2
gene15426	1.23168e-06	1.39844	up	protein_coding	ARHGAP39	Rho GTPase activating protein 39, transcript variant X2|Rho GTPase activating protein 39, transcript variant X1|Rho GTPase activating protein 39, transcript variant X3
gene15429	2.54147e-07	-1.52435	down	protein_coding	ZNF34	zinc finger protein 34, transcript variant X3|zinc finger protein 34, transcript variant X1|zinc finger protein 34, transcript variant X2
gene15437	7.2296e-18	1.91856	up	-	-	-
gene15470	0.00195448	1.08841	up	protein_coding	ADARB2	adenosine deaminase, RNA-specific, B2 (inactive)
gene15476	2.60488e-07	5.52825	up	-	-	-
gene15481	0.0084594	1.59397	up	-	-	-
gene15523	3.40941e-07	2.86545	up	-	-	-
gene15564	0.00281668	1.5935	up	protein_coding	PROSER2	proline and serine rich 2, transcript variant X1|proline and serine rich 2, transcript variant X2|proline and serine rich 2, transcript variant X3|proline and serine rich 2, transcript variant X4
gene15604	0.00437508	-1.03134	down	protein_coding	RPP38	ribonuclease P/MRP 38kDa subunit, transcript variant X2|ribonuclease P/MRP 38kDa subunit, transcript variant X4|ribonuclease P/MRP 38kDa subunit, transcript variant X1|ribonuclease P/MRP 38kDa subunit, transcript variant X3
gene15670	4.87828e-09	1.9344	up	protein_coding	OTUD1	OTU deubiquitinase 1
gene15700	0.0018669	1.51456	up	protein_coding	MKX	homeobox protein Mohawk isoform X1
gene15713	0.00173516	1.08402	up	protein_coding	BAMBI	BMP and activin membrane-bound inhibitor
gene1574	1.36043e-05	-1.28805	down	protein_coding	PHGDH	phosphoglycerate dehydrogenase, transcript variant X1|phosphoglycerate dehydrogenase, transcript variant X2|phosphoglycerate dehydrogenase, transcript variant X3
gene15749	4.8628e-08	-1.31089	down	protein_coding	EPC1	enhancer of polycomb homolog 1 (Drosophila), transcript variant X3|enhancer of polycomb homolog 1 (Drosophila), transcript variant X5|enhancer of polycomb homolog 1 (Drosophila), transcript variant X2|enhancer of polycomb homolog 1 (Drosophila), transcript variant X1|enhancer of polycomb homolog 1 (Drosophila), transcript variant X4
gene15760	0.00462306	-1.07668	down	protein_coding	PARD3	par-3 family cell polarity regulator, transcript variant X1|par-3 family cell polarity regulator, transcript variant X12|par-3 family cell polarity regulator, transcript variant X18|par-3 family cell polarity regulator, transcript variant X21|par-3 family cell polarity regulator, transcript variant X17|par-3 family cell polarity regulator, transcript variant X10|par-3 family cell polarity regulat…
gene15815	9.8877e-05	-1.07494	down	protein_coding	ZNF239	zinc finger protein 239, transcript variant X4|zinc finger protein 239, transcript variant X7|zinc finger protein 239, transcript variant X6|zinc finger protein 239, transcript variant X3|zinc finger protein 239, transcript variant X1|zinc finger protein 239, transcript variant X2|zinc finger protein 239, transcript variant X5
gene15826	0.00556577	1.48144	up	-	-	-
gene15830	3.51354e-13	2.19728	up	protein_coding	CXCL12	chemokine (C-X-C motif) ligand 12, transcript variant X3|chemokine (C-X-C motif) ligand 12, transcript variant X2|chemokine (C-X-C motif) ligand 12, transcript variant X1|chemokine (C-X-C motif) ligand 12, transcript variant X4
gene15839	1.19769e-06	-1.21941	down	protein_coding	RASSF4	Ras association (RalGDS/AF-6) domain family member 4, transcript variant X1|Ras association (RalGDS/AF-6) domain family member 4, transcript variant X3|Ras association (RalGDS/AF-6) domain family member 4, transcript variant X2
gene15842	8.73344e-06	-1.09416	down	protein_coding	ZNF22	zinc finger protein 22, transcript variant X1|zinc finger protein 22, transcript variant X2|zinc finger protein 22, transcript variant X3
gene15849	0.00358728	1.60345	up	-	-	-
gene15861	3.24252e-06	-1.12885	down	protein_coding	FAM21C	family with sequence similarity 21 member C
gene15888	0.000942324	1.28975	up	protein_coding	ARHGAP22	Rho GTPase activating protein 22, transcript variant X1|Rho GTPase activating protein 22, transcript variant X3|Rho GTPase activating protein 22, transcript variant X2|Rho GTPase activating protein 22, transcript variant X4|Rho GTPase activating protein 22, transcript variant X5
gene15911	0.00059318	1.87645	up	protein_coding	LOC102724488	synaptotagmin-15
gene15924	0.00269416	-1.34545	down	protein_coding	GLUD1	glutamate dehydrogenase 1
gene15931	2.32576e-07	1.09643	up	protein_coding	SNCG	synuclein gamma, transcript variant X1|synuclein gamma
gene15964	0.000571011	2.42889	up	-	-	-
gene15984	0.000332961	1.60689	up	protein_coding	PLAC9	placenta specific 9
gene16003	3.68522e-06	-1.26201	down	protein_coding	RPS24	ribosomal protein S24, transcript variant X12|ribosomal protein S24, transcript variant X8|ribosomal protein S24, transcript variant X11|ribosomal protein S24, transcript variant X10|ribosomal protein S24, transcript variant X9|ribosomal protein S24, transcript variant X1|ribosomal protein S24, transcript variant X7|ribosomal protein S24, transcript variant X5|ribosomal protein S24, transcript va…
gene16016	0.000806699	1.1258	up	protein_coding	COMTD1	catechol-O-methyltransferase domain containing 1
gene1604	8.82486e-09	-1.46368	down	protein_coding	WDR3	WD repeat domain 3, transcript variant X1|WD repeat domain 3, transcript variant X2
gene16041	2.28255e-06	-1.26887	down	protein_coding	USP54	ubiquitin specific peptidase 54, transcript variant X3|ubiquitin specific peptidase 54, transcript variant X9|ubiquitin specific peptidase 54, transcript variant X6|ubiquitin specific peptidase 54, transcript variant X10|ubiquitin specific peptidase 54, transcript variant X1|ubiquitin specific peptidase 54, transcript variant X5|ubiquitin specific peptidase 54, transcript variant X7|ubiquitin spe…
gene16051	0.000218539	-1.03421	down	protein_coding	ECD	ecdysoneless cell cycle regulator, transcript variant X5|ecdysoneless cell cycle regulator, transcript variant X7|ecdysoneless cell cycle regulator, transcript variant X2|ecdysoneless cell cycle regulator, transcript variant X1|ecdysoneless cell cycle regulator, transcript variant X4|ecdysoneless cell cycle regulator, transcript variant X6|ecdysoneless cell cycle regulator, transcript variant X3
gene16052	0.00170814	-1.71241	down	protein_coding	NUDT13	nucleoside diphosphate-linked moiety X motif 13 isoform X1
gene16077	0.00076694	1.7761	up	protein_coding	UNC5B	unc-5 netrin receptor B, transcript variant X2|unc-5 netrin receptor B, transcript variant X1|unc-5 netrin receptor B, transcript variant X3
gene16095	0.00782494	1.23347	up	protein_coding	NPFFR1	neuropeptide FF receptor 1
gene16109	2.45035e-07	1.36084	up	protein_coding	C9H10orf35	chromosome 9 open reading frame, human C10orf35
gene16119	0.00538907	1.11642	up	protein_coding	SRGN	serglycin
gene16125	0.00134657	1.76151	up	-	-	-
gene16202	0.00118297	-1.79889	down	-	-	-
gene16251	3.5989e-17	5.92479	up	-	-	-
gene16323	1.05976e-16	1.95438	up	protein_coding	RBP4	retinol binding protein 4, transcript variant X2|retinol binding protein 4, transcript variant X1
gene16374	0.00393112	-1.35753	down	protein_coding	ARHGAP19	Rho GTPase activating protein 19, transcript variant X3|Rho GTPase activating protein 19, transcript variant X4|Rho GTPase activating protein 19, transcript variant X1|Rho GTPase activating protein 19, transcript variant X2
gene16437	4.28167e-05	-2.08566	down	-	-	-
gene16445	0.00657432	1.40481	up	protein_coding	PDZD7	PDZ domain containing 7, transcript variant X1|PDZ domain containing 7, transcript variant X2
gene16469	0.00239618	2.36366	up	protein_coding	PITX3	paired-like homeodomain 3
gene16472	0.00212166	1.25161	up	protein_coding	PSD	pleckstrin and Sec7 domain containing, transcript variant X1|pleckstrin and Sec7 domain containing, transcript variant X2
gene16473	1.34201e-07	1.39517	up	protein_coding	FBXL15	F-box and leucine-rich repeat protein 15, transcript variant X3|F-box and leucine-rich repeat protein 15, transcript variant X1|F-box and leucine-rich repeat protein 15, transcript variant X2
gene16501	1.15922e-10	1.59602	up	protein_coding	NEURL1	neuralized E3 ubiquitin protein ligase 1, transcript variant X1|neuralized E3 ubiquitin protein ligase 1, transcript variant X3|neuralized E3 ubiquitin protein ligase 1, transcript variant X2
gene16517	4.13847e-05	1.13706	up	protein_coding	SORCS3	sortilin-related VPS10 domain containing receptor 3
gene16536	7.22881e-08	-1.20651	down	protein_coding	SMC3	structural maintenance of chromosomes 3
gene16567	3.52721e-10	1.87479	up	protein_coding	ADRB1	adrenoceptor beta 1
gene16570	1.05311e-11	2.59375	up	protein_coding	VWA2	von Willebrand factor A domain containing 2, transcript variant X1|von Willebrand factor A domain containing 2, transcript variant X2|von Willebrand factor A domain containing 2, transcript variant X4|von Willebrand factor A domain containing 2, transcript variant X3
gene16616	5.44107e-06	-1.12902	down	-	-	-
gene16617	0.000755383	1.88824	up	protein_coding	NANOS1	nanos homolog 1 (Drosophila)
gene16650	0.006226	-1.09669	down	protein_coding	HTRA1	HtrA serine peptidase 1
gene16702	4.76864e-07	-1.26692	down	protein_coding	DOCK1	dedicator of cytokinesis 1, transcript variant X3|dedicator of cytokinesis 1, transcript variant X4|dedicator of cytokinesis 1, transcript variant X1|dedicator of cytokinesis 1, transcript variant X2
gene16709	0.00442619	-4.38103	down	protein_coding	MKI67	antigen KI-67
gene16714	0.00774836	-4.45977	down	protein_coding	EBF3	transcription factor COE3 isoform X2
gene1672	0.000931944	1.29199	up	protein_coding	SLC16A1	solute carrier family 16 (monocarboxylate transporter), member 1|solute carrier family 16 (monocarboxylate transporter), member 1, transcript variant X1|solute carrier family 16 (monocarboxylate transporter), member 1, transcript variant X2
gene16736	0.00628245	1.13145	up	protein_coding	CFAP46	cilia and flagella associated protein 46, transcript variant X2|cilia and flagella associated protein 46, transcript variant X3|cilia and flagella associated protein 46, transcript variant X1|cilia and flagella associated protein 46, transcript variant X4
gene16740	1.07593e-05	2.22081	up	protein_coding	LOC107130914	protein very KIND-like
gene16741	5.57921e-06	1.11196	up	protein_coding	LOC101866998	protein very KIND
gene16752	1.27753e-17	1.78393	up	protein_coding	MTG1	mitochondrial ribosome-associated GTPase 1
gene16781	0.000547755	2.32555	up	protein_coding	SHANK3	SH3 and multiple ankyrin repeat domains 3
gene16783	1.76057e-13	1.68263	up	protein_coding	MAPK8IP2	mitogen-activated protein kinase 8 interacting protein 2
gene16789	0.00827302	1.41814	up	protein_coding	ODF3B	outer dense fiber protein 3B
gene16794	1.04927e-05	1.23588	up	protein_coding	SBF1	SET binding factor 1, transcript variant X1|SET binding factor 1, transcript variant X3|SET binding factor 1, transcript variant X2|SET binding factor 1, transcript variant X4|SET binding factor 1, transcript variant X5|SET binding factor 1, transcript variant X6
gene16802	0.000313409	1.08381	up	protein_coding	HDAC10	histone deacetylase 10, transcript variant X6|histone deacetylase 10, transcript variant X1|histone deacetylase 10, transcript variant X4|histone deacetylase 10, transcript variant X3|histone deacetylase 10, transcript variant X5|histone deacetylase 10, transcript variant X2|histone deacetylase 10, transcript variant X7|histone deacetylase 10, transcript variant X9|histone deacetylase 10, transcr…
gene16807	0.00175357	1.54834	up	protein_coding	PANX2	pannexin 2, transcript variant X1|pannexin 2, transcript variant X2
gene16808	0.00103603	1.57011	up	protein_coding	MOV10L1	Mov10 RISC complex RNA helicase like 1, transcript variant X2|Mov10 RISC complex RNA helicase like 1, transcript variant X4|Mov10 RISC complex RNA helicase like 1, transcript variant X3|Mov10 RISC complex RNA helicase like 1, transcript variant X1|Mov10 RISC complex RNA helicase like 1, transcript variant X5|Mov10 RISC complex RNA helicase like 1, transcript variant X7|Mov10 RISC complex RNA heli…
gene16831	6.31498e-14	1.72492	up	protein_coding	GRAMD4	GRAM domain containing 4, transcript variant X1|GRAM domain containing 4, transcript variant X2
gene16833	0.000120415	1.79919	up	-	-	cadherin EGF LAG seven-pass G-type receptor 1, partial
gene16880	0.000236101	1.267	up	protein_coding	TTLL12	tubulin tyrosine ligase like 12
gene16894	0.00141726	1.19186	up	protein_coding	LOC102138090	putative ribosomal RNA-processing protein 7 homolog B, transcript variant X1|putative ribosomal RNA-processing protein 7 homolog B, transcript variant X2
gene16935	2.13757e-05	1.01533	up	protein_coding	ZC3H7B	zinc finger CCCH-type containing 7B
gene16937	1.67164e-05	3.35739	up	protein_coding	CHADL	chondroadherin like
gene16952	1.11861e-11	1.96512	up	protein_coding	LOC102137588	nucleus accumbens-associated protein 1
gene16965	0.00640691	-1.01096	down	protein_coding	ATF4	activating transcription factor 4
gene16974	2.18533e-12	1.60224	up	protein_coding	CBX7	chromobox 7, transcript variant X1|chromobox 7, transcript variant X2|chromobox 7, transcript variant X3|chromobox 7, transcript variant X4
gene16984	0.00579125	1.06101	up	protein_coding	CBX6	chromobox 6, transcript variant X1|chromobox 6, transcript variant X2
gene16986	1.72629e-07	1.26523	up	protein_coding	DNAL4	dynein, axonemal, light chain 4, transcript variant X1|dynein, axonemal, light chain 4, transcript variant X2
gene16997	1.31347e-14	1.57809	up	protein_coding	KCNJ4	potassium channel, inwardly rectifying subfamily J, member 4
gene16999	4.14658e-06	1.08695	up	protein_coding	TMEM184B	transmembrane protein 184B, transcript variant X5|transmembrane protein 184B, transcript variant X2|transmembrane protein 184B, transcript variant X3|transmembrane protein 184B, transcript variant X1|transmembrane protein 184B, transcript variant X4
gene17002	5.50874e-09	2.20097	up	protein_coding	BAIAP2L2	BAI1-associated protein 2-like 2, transcript variant X3|BAI1-associated protein 2-like 2, transcript variant X1|BAI1-associated protein 2-like 2, transcript variant X2|BAI1-associated protein 2-like 2, transcript variant X4
gene17022	4.61261e-06	1.16929	up	protein_coding	GGA1	golgi-associated, gamma adaptin ear containing, ARF binding protein 1, transcript variant X1|golgi-associated, gamma adaptin ear containing, ARF binding protein 1, transcript variant X2
gene17025	6.04737e-07	1.88557	up	protein_coding	CARD10	caspase recruitment domain family member 10, transcript variant X1|caspase recruitment domain family member 10, transcript variant X2
gene17026	0.00056621	1.22541	up	protein_coding	MFNG	MFNG O-fucosylpeptide 3-beta-N-acetylglucosaminyltransferase
gene17031	0.000520716	1.03827	up	protein_coding	SSTR3	somatostatin receptor 3
gene17036	8.81501e-14	1.70427	up	protein_coding	KCTD17	potassium channel tetramerization domain containing 17, transcript variant X5|potassium channel tetramerization domain containing 17, transcript variant X6|potassium channel tetramerization domain containing 17, transcript variant X4|potassium channel tetramerization domain containing 17, transcript variant X3|potassium channel tetramerization domain containing 17, transcript variant X7|potassium…
gene17084	0.000213519	-1.46341	down	protein_coding	TIMP3	TIMP metallopeptidase inhibitor 3
gene17123	1.24079e-07	-1.10225	down	-	-	-
gene17139	9.5367e-07	1.62635	up	protein_coding	MTFP1	mitochondrial fission process 1, transcript variant X2|mitochondrial fission process 1, transcript variant X1
gene17163	4.67622e-11	2.47925	up	protein_coding	RASL10A	RAS-like family 10 member A, transcript variant X1|RAS-like family 10 member A, transcript variant X2
gene17164	1.9237e-05	2.46221	up	protein_coding	GAS2L1	growth arrest specific 2 like 1
gene1721	3.96746e-06	2.12978	up	-	-	-
gene17245	3.3693e-05	1.2418	up	protein_coding	ADORA2A	adenosine A2a receptor, transcript variant X4|adenosine A2a receptor, transcript variant X7|adenosine A2a receptor, transcript variant X3|adenosine A2a receptor, transcript variant X2|adenosine A2a receptor, transcript variant X1|adenosine A2a receptor, transcript variant X6|adenosine A2a receptor, transcript variant X5
gene1727	0.00681636	-1.34739	down	protein_coding	AHCYL1	adenosylhomocysteinase like 1, transcript variant X1|adenosylhomocysteinase like 1, transcript variant X2
gene1732	0.000875738	-1.24413	down	protein_coding	GSTM3	glutathione S-transferase mu 3 (brain)
gene17338	0.00757373	1.28311	up	protein_coding	SDF2L1	stromal cell derived factor 2 like 1
gene17340	5.16021e-12	1.51179	up	protein_coding	YDJC	YdjC homolog (bacterial), transcript variant X1|YdjC homolog (bacterial), transcript variant X2
gene17344	0.00345523	1.22961	up	protein_coding	TMEM191C	transmembrane protein 191C, transcript variant X1|transmembrane protein 191C, transcript variant X4|transmembrane protein 191C, transcript variant X2|transmembrane protein 191C, transcript variant X3
gene1736	0.00537974	-1.0158	down	protein_coding	GSTM4	glutathione S-transferase mu 4, transcript variant X1|glutathione S-transferase mu 4
gene17372	1.83947e-09	1.29047	up	protein_coding	RTN4R	reticulon 4 receptor
gene17381	1.51062e-08	1.49282	up	protein_coding	TXNRD2	thioredoxin reductase 2, transcript variant X1|thioredoxin reductase 2, transcript variant X3|thioredoxin reductase 2, transcript variant X2|thioredoxin reductase 2, transcript variant X4|thioredoxin reductase 2
gene17384	0.00151406	2.2372	up	protein_coding	TBX1	T-box 1
gene17389	1.87279e-11	1.74177	up	protein_coding	CLDN5	claudin 5
gene17403	5.00762e-05	1.85474	up	-	-	-
gene17420	0.00124034	-1.40405	down	protein_coding	SLC25A18	solute carrier family 25 (glutamate carrier), member 18, transcript variant X1|solute carrier family 25 (glutamate carrier), member 18, transcript variant X4|solute carrier family 25 (glutamate carrier), member 18, transcript variant X11|solute carrier family 25 (glutamate carrier), member 18, transcript variant X8|solute carrier family 25 (glutamate carrier), member 18, transcript variant X5|sol…
gene17491	0.00487241	-1.26837	down	protein_coding	CST3	cystatin C
gene17505	0.00905769	1.36358	up	protein_coding	CD93	CD93 molecule
gene17506	0.00165198	1.30935	up	protein_coding	THBD	thrombomodulin
gene1752	6.93856e-08	-1.15257	down	protein_coding	SARS	seryl-tRNA synthetase
gene17523	7.57913e-07	-1.1339	down	protein_coding	XRN2	5'-3' exoribonuclease 2, transcript variant X2|5'-3' exoribonuclease 2, transcript variant X1|5'-3' exoribonuclease 2, transcript variant X3
gene17524	2.83767e-05	-1.38657	down	protein_coding	KIZ	kizuna centrosomal protein, transcript variant X3|kizuna centrosomal protein, transcript variant X1|kizuna centrosomal protein, transcript variant X7|kizuna centrosomal protein, transcript variant X2|kizuna centrosomal protein, transcript variant X5|kizuna centrosomal protein, transcript variant X4|kizuna centrosomal protein, transcript variant X6
gene17529	5.50734e-07	-1.41639	down	protein_coding	RALGAPA2	Ral GTPase activating protein, alpha subunit 2 (catalytic), transcript variant X5|Ral GTPase activating protein, alpha subunit 2 (catalytic), transcript variant X4|Ral GTPase activating protein, alpha subunit 2 (catalytic), transcript variant X2|Ral GTPase activating protein, alpha subunit 2 (catalytic), transcript variant X9|Ral GTPase activating protein, alpha subunit 2 (catalytic), transcript …
gene17534	0.000236101	-1.18961	down	protein_coding	RIN2	Ras and Rab interactor 2, transcript variant X2|Ras and Rab interactor 2, transcript variant X3|Ras and Rab interactor 2, transcript variant X4|Ras and Rab interactor 2, transcript variant X6|Ras and Rab interactor 2, transcript variant X1|Ras and Rab interactor 2, transcript variant X5|Ras and Rab interactor 2, transcript variant X8|Ras and Rab interactor 2, transcript variant X7|Ras and Rab int…
gene17565	0.00488449	-1.12922	down	protein_coding	MGME1	mitochondrial genome maintenance exonuclease 1, transcript variant X1|mitochondrial genome maintenance exonuclease 1
gene17589	2.23224e-14	5.1587	up	-	-	-
gene17596	3.94337e-09	3.13148	up	protein_coding	LOC107131055	uncharacterized LOC107131055
gene1761	1.07859e-09	-1.90473	down	protein_coding	GPSM2	G-protein signaling modulator 2, transcript variant X1|G-protein signaling modulator 2, transcript variant X2|G-protein signaling modulator 2
gene17657	1.71789e-06	-1.11708	down	protein_coding	RASSF2	Ras association (RalGDS/AF-6) domain family member 2, transcript variant X1|Ras association (RalGDS/AF-6) domain family member 2|Ras association (RalGDS/AF-6) domain family member 2, transcript variant X3|Ras association (RalGDS/AF-6) domain family member 2, transcript variant X2|Ras association (RalGDS/AF-6) domain family member 2, transcript variant X4
gene17664	4.96198e-08	2.20579	up	protein_coding	ADRA1D	adrenoceptor alpha 1D
gene17676	1.74531e-09	2.19607	up	protein_coding	HSPA12B	heat shock protein family A (Hsp70) member 12B
gene17706	1.82952e-07	1.86706	up	protein_coding	EBF4	early B-cell factor 4
gene17713	0.00714877	-1.63579	down	-	-	protein-glutamine gamma-glutamyltransferase E
gene17733	0.00293679	1.17221	up	protein_coding	SDCBP2	syndecan binding protein 2, transcript variant X2|syndecan binding protein 2, transcript variant X1
gene17746	0.00553298	1.46906	up	protein_coding	TCF15	transcription factor 15 (basic helix-loop-helix)
gene17779	0.00126059	-1.97351	down	protein_coding	TPX2	TPX2, microtubule-associated, transcript variant X6|TPX2, microtubule-associated, transcript variant X1|TPX2, microtubule-associated, transcript variant X9|TPX2, microtubule-associated, transcript variant X5|TPX2, microtubule-associated, transcript variant X7|TPX2, microtubule-associated, transcript variant X3|TPX2, microtubule-associated, transcript variant X2|TPX2, microtubule-associated, trans…
gene17787	0.000178556	1.24664	up	protein_coding	CCM2L	cerebral cavernous malformations 2 protein-like
gene1782	0.00205089	-1.33728	down	protein_coding	VAV3	guanine nucleotide exchange factor VAV3 isoform 1
gene1784	3.24869e-10	2.02199	up	protein_coding	PRMT6	protein arginine methyltransferase 6, transcript variant X2|protein arginine methyltransferase 6, transcript variant X1
gene17852	4.00222e-07	1.11557	up	protein_coding	MAP1LC3A	microtubule associated protein 1 light chain 3 alpha, transcript variant X2|microtubule associated protein 1 light chain 3 alpha, transcript variant X3|microtubule associated protein 1 light chain 3 alpha, transcript variant X1
gene17861	0.00330775	1.77995	up	protein_coding	MYH7B	myosin, heavy chain 7B, cardiac muscle, beta, transcript variant X1|myosin, heavy chain 7B, cardiac muscle, beta, transcript variant X4|myosin, heavy chain 7B, cardiac muscle, beta, transcript variant X3|myosin, heavy chain 7B, cardiac muscle, beta, transcript variant X2|myosin, heavy chain 7B, cardiac muscle, beta, transcript variant X5|myosin, heavy chain 7B, cardiac muscle, beta, transcript va…
gene17866	7.20082e-07	1.26103	up	protein_coding	LOC107131103	circumsporozoite protein, transcript variant X1
gene17886	5.6531e-05	1.01518	up	protein_coding	SCAND1	SCAN domain containing 1
gene17888	0.000116343	1.04129	up	protein_coding	LOC107131106	uncharacterized LOC107131106
gene17901	1.10767e-77	9.66332	up	-	-	-
gene17902	0.000617784	-1.27003	down	protein_coding	SOGA1	suppressor of glucose, autophagy associated 1
gene17903	1.13641e-24	6.96509	up	protein_coding	TLDC2	TLD domain-containing protein 2
gene17939	1.23125e-15	1.87334	up	protein_coding	SLC32A1	solute carrier family 32 (GABA vesicular transporter), member 1
gene17960	0.0033376	-1.78403	down	protein_coding	EMILIN-3	Elastin Microfibril Interfacer 3
gene17976	2.25016e-05	1.30041	up	protein_coding	TOX2	TOX high mobility group box family member 2, transcript variant X3|TOX high mobility group box family member 2, transcript variant X2|TOX high mobility group box family member 2, transcript variant X1
gene17977	0.000477308	1.83105	up	protein_coding	JPH2	junctophilin-2 isoform X2
gene18043	2.84312e-07	1.09992	up	protein_coding	SLC12A5	solute carrier family 12 (potassium/chloride transporter), member 5, transcript variant X1|solute carrier family 12 (potassium/chloride transporter), member 5, transcript variant X2
gene18047	1.72822e-08	2.02662	up	protein_coding	CDH22	cadherin 22
gene1806	1.37509e-09	-3.66452	down	-	-	-
gene18091	0.00840505	1.36493	up	-	-	-
gene18092	3.01983e-26	2.96126	up	protein_coding	CEBPB	CCAAT/enhancer binding protein beta
gene18106	4.07566e-13	1.59223	up	protein_coding	KCNG1	potassium channel, voltage gated modifier subfamily G, member 1, transcript variant X1|potassium channel, voltage gated modifier subfamily G, member 1, transcript variant X2
gene18120	0.000501687	1.16544	up	protein_coding	TSHZ2	teashirt zinc finger homeobox 2, transcript variant X2|teashirt zinc finger homeobox 2, transcript variant X1
gene18131	9.0838e-07	1.62749	up	protein_coding	CBLN4	cerebellin 4 precursor
gene18134	0.00274142	-1.60539	down	protein_coding	AURKA	aurora kinase A isoform X2
gene18183	0.00393772	1.55262	up	protein_coding	ZNF831	zinc finger protein 831
gene18184	0.00437666	1.45603	up	protein_coding	EDN3	endothelin 3, transcript variant X2|endothelin 3, transcript variant X1|endothelin 3, transcript variant X8|endothelin 3, transcript variant X7|endothelin 3, transcript variant X6|endothelin 3, transcript variant X5|endothelin 3, transcript variant X9|endothelin 3, transcript variant X4|endothelin 3, transcript variant X3
gene18199	5.03745e-08	1.24076	up	protein_coding	CDH4	cadherin 4
gene18206	0.00313889	1.07152	up	protein_coding	HRH3	histamine receptor H3, transcript variant X1|histamine receptor H3, transcript variant X2
gene18237	1.59377e-11	1.42154	up	protein_coding	ARFGAP1	ADP ribosylation factor GTPase activating protein 1, transcript variant X1|ADP ribosylation factor GTPase activating protein 1, transcript variant X3|ADP ribosylation factor GTPase activating protein 1, transcript variant X4|ADP ribosylation factor GTPase activating protein 1, transcript variant X8|ADP ribosylation factor GTPase activating protein 1, transcript variant X5|ADP ribosylation factor …
gene18239	0.00289244	1.44426	up	protein_coding	CHRNA4	cholinergic receptor, nicotinic alpha 4, transcript variant X1|cholinergic receptor, nicotinic alpha 4, transcript variant X2|cholinergic receptor, nicotinic alpha 4, transcript variant X3
gene18240	0.000764431	2.20947	up	-	-	-
gene18242	2.04029e-06	1.53861	up	protein_coding	KCNQ2	potassium channel, voltage gated KQT-like subfamily Q, member 2, transcript variant X9|potassium channel, voltage gated KQT-like subfamily Q, member 2, transcript variant X8|potassium channel, voltage gated KQT-like subfamily Q, member 2, transcript variant X6|potassium channel, voltage gated KQT-like subfamily Q, member 2, transcript variant X5|potassium channel, voltage gated KQT-like subfamily…
gene18244	0.0070305	1.07572	up	protein_coding	EEF1A2	eukaryotic translation elongation factor 1 alpha 2
gene18246	0.000903026	1.685	up	protein_coding	PPDPF	pancreatic progenitor cell differentiation and proliferation factor
gene18265	2.98655e-07	1.18508	up	protein_coding	DNAJC5	DnaJ heat shock protein family (Hsp40) member C5, transcript variant X1
gene18272	2.54838e-09	3.77793	up	protein_coding	SOX18	SRY-box 18
gene18274	0.00057913	1.01463	up	protein_coding	RGS19	regulator of G-protein signaling 19, transcript variant X1|regulator of G-protein signaling 19, transcript variant X2|regulator of G-protein signaling 19, transcript variant X3
gene18275	1.41859e-07	2.84639	up	protein_coding	LKAAEAR1	LKAAEAR motif containing 1
gene18281	2.17326e-07	2.18246	up	protein_coding	CCDC61	coiled-coil domain-containing protein 61
gene18299	0.00838084	1.07606	up	protein_coding	IQSEC3	IQ motif and Sec7 domain 3, transcript variant X3|IQ motif and Sec7 domain 3, transcript variant X2|IQ motif and Sec7 domain 3, transcript variant X5|IQ motif and Sec7 domain 3, transcript variant X4|IQ motif and Sec7 domain 3, transcript variant X1
gene18302	0.000285285	1.13033	up	protein_coding	KDM5A	lysine (K)-specific demethylase 5A
gene18318	0.000454676	1.01013	up	protein_coding	LRTM2	leucine-rich repeats and transmembrane domains 2
gene18319	0.00196825	-1.0625	down	protein_coding	DCP1B	decapping mRNA 1B, transcript variant X2|decapping mRNA 1B, transcript variant X1|decapping mRNA 1B, transcript variant X3|decapping mRNA 1B, transcript variant X4
gene18320	0.000280775	1.29856	up	protein_coding	LOC107126621	voltage-dependent L-type calcium channel subunit alpha-1C-like, transcript variant X1|voltage-dependent L-type calcium channel subunit alpha-1C-like, transcript variant X2
gene1834	0.00333193	-1.01131	down	-	-	-
gene18397	4.01101e-75	5.66883	up	protein_coding	LOC102122634	uncharacterized LOC102122634
gene18400	5.82794e-09	1.21606	up	protein_coding	GPR162	G protein-coupled receptor 162, transcript variant X1|G protein-coupled receptor 162, transcript variant X3|G protein-coupled receptor 162, transcript variant X2
gene18414	0.00326906	1.03391	up	protein_coding	EMG1	EMG1 N1-specific pseudouridine methyltransferase
gene1843	0.000338103	1.42844	up	-	-	-
gene185	3.97171e-10	1.35466	up	protein_coding	ARID4B	AT-rich interaction domain 4B, transcript variant X1|AT-rich interaction domain 4B, transcript variant X2|AT-rich interaction domain 4B, transcript variant X3|AT-rich interaction domain 4B, transcript variant X5
gene18522	3.04171e-05	-2.50792	down	-	-	-
gene18553	1.66922e-10	1.68405	up	protein_coding	SMIM10L1	small integral membrane protein 10 like 1
gene18574	0.00591439	-1.13671	down	protein_coding	GPR19	G protein-coupled receptor 19, transcript variant X1|G protein-coupled receptor 19, transcript variant X2|G protein-coupled receptor 19, transcript variant X3
gene18583	2.72287e-11	3.25835	up	-	-	-
gene18590	0.00653407	1.0349	up	protein_coding	GRIN2B	glutamate receptor, ionotropic, N-methyl D-aspartate 2B
gene18610	1.63615e-05	-1.68338	down	protein_coding	EPS8	epidermal growth factor receptor pathway substrate 8, transcript variant X3|epidermal growth factor receptor pathway substrate 8, transcript variant X6|epidermal growth factor receptor pathway substrate 8, transcript variant X2|epidermal growth factor receptor pathway substrate 8, transcript variant X1|epidermal growth factor receptor pathway substrate 8, transcript variant X5|epidermal growth fa…
gene1863	3.20677e-10	-1.32945	down	protein_coding	CNN3	calponin 3, transcript variant X2|calponin 3, transcript variant X1
gene18650	0.00949551	-2.34739	down	protein_coding	SLCO1C1	solute carrier organic anion transporter family member 1C1, transcript variant X3|solute carrier organic anion transporter family member 1C1, transcript variant X1|solute carrier organic anion transporter family member 1C1, transcript variant X4|solute carrier organic anion transporter family member 1C1, transcript variant X2
gene18653	0.0051167	1.2934	up	protein_coding	SLCO1B1	solute carrier organic anion transporter family member 1B1, transcript variant X1|solute carrier organic anion transporter family member 1B1
gene1868	2.78026e-09	-1.99148	down	protein_coding	F3	coagulation factor III, tissue factor, transcript variant X1|coagulation factor III, tissue factor, transcript variant X2
gene18704	0.000582766	-1.24966	down	protein_coding	ASUN	asunder spermatogenesis regulator, transcript variant X4|asunder spermatogenesis regulator, transcript variant X2|asunder spermatogenesis regulator, transcript variant X1|asunder spermatogenesis regulator, transcript variant X5|asunder spermatogenesis regulator, transcript variant X3
gene18724	0.00107253	1.55383	up	protein_coding	PTHLH	parathyroid hormone-like hormone, transcript variant X1|parathyroid hormone-like hormone, transcript variant X2
gene1873	0.00950218	1.43794	up	-	-	retinal-specific ATP-binding cassette transporter
gene18775	2.33065e-10	1.31824	up	protein_coding	KIF21A	kinesin family member 21A, transcript variant X8|kinesin family member 21A, transcript variant X6|kinesin family member 21A, transcript variant X2|kinesin family member 21A, transcript variant X13|kinesin family member 21A, transcript variant X5|kinesin family member 21A, transcript variant X4|kinesin family member 21A, transcript variant X12|kinesin family member 21A, transcript variant X11|kine…
gene18778	4.99176e-11	1.68477	up	protein_coding	ABCD2	ATP binding cassette subfamily D member 2
gene18780	0.00163121	1.02019	up	protein_coding	SLC2A13	solute carrier family 2 (facilitated glucose transporter), member 13
gene18807	0.00124677	-1.24336	down	protein_coding	TMEM117	transmembrane protein 117, transcript variant X2|transmembrane protein 117, transcript variant X1|transmembrane protein 117, transcript variant X4|transmembrane protein 117, transcript variant X3|transmembrane protein 117, transcript variant X5
gene18838	0.000925132	-1.47281	down	protein_coding	ENDOU	poly(U)-specific endoribonuclease isoform X2
gene1886	1.32636e-11	3.54041	up	protein_coding	CCNK	cyclin-K
gene18884	1.11178e-07	2.28404	up	protein_coding	DDN	dendrin
gene18899	0.00417555	1.3958	up	protein_coding	KCNH3	potassium channel, voltage gated eag related subfamily H, member 3, transcript variant X2|potassium channel, voltage gated eag related subfamily H, member 3, transcript variant X4|potassium channel, voltage gated eag related subfamily H, member 3, transcript variant X1|potassium channel, voltage gated eag related subfamily H, member 3, transcript variant X3|potassium channel, voltage gated eag re…
gene18923	0.000142924	-1.54003	down	protein_coding	LIMA1	LIM domain and actin binding 1, transcript variant X3|LIM domain and actin binding 1, transcript variant X1|LIM domain and actin binding 1, transcript variant X2|LIM domain and actin binding 1, transcript variant X4
gene18947	0.000328145	1.7283	up	protein_coding	FIGNL2	fidgetin-like 2
gene18949	0.00155932	1.13116	up	protein_coding	ACVRL1	activin A receptor type IL, transcript variant X3|activin A receptor type IL, transcript variant X1|activin A receptor type IL, transcript variant X2
gene18952	1.08318e-13	3.56511	up	protein_coding	GRASP	GRP1 (general receptor for phosphoinositides 1)-associated scaffold protein, transcript variant X1|GRP1 (general receptor for phosphoinositides 1)-associated scaffold protein, transcript variant X2
gene18953	4.134e-05	2.07231	up	-	-	-
gene18954	1.00138e-18	2.31703	up	protein_coding	NR4A1	nuclear receptor subfamily 4 group A member 1, transcript variant X1|nuclear receptor subfamily 4 group A member 1, transcript variant X4|nuclear receptor subfamily 4 group A member 1, transcript variant X3|nuclear receptor subfamily 4 group A member 1, transcript variant X2
gene18962	2.42729e-05	1.74993	up	protein_coding	LOC102118953	keratin, type II cuticular Hb1-like
gene1900	2.9373e-06	-1.16735	down	protein_coding	RPAP2	RNA polymerase II associated protein 2, transcript variant X1|RNA polymerase II associated protein 2, transcript variant X5|RNA polymerase II associated protein 2, transcript variant X2|RNA polymerase II associated protein 2, transcript variant X4|RNA polymerase II associated protein 2, transcript variant X3
gene19012	0.00077791	-1.18894	down	protein_coding	SP1	Sp1 transcription factor, transcript variant X3|Sp1 transcription factor, transcript variant X1|Sp1 transcription factor, transcript variant X2
gene1908	0.00149351	1.36729	up	protein_coding	EPHX4	epoxide hydrolase 4
gene19099	7.47401e-09	-1.38816	down	protein_coding	SARNP	SAP domain containing ribonucleoprotein
gene19170	0.00120804	-1.10474	down	protein_coding	MBD6	methyl-CpG binding domain protein 6, transcript variant X3|methyl-CpG binding domain protein 6, transcript variant X4|methyl-CpG binding domain protein 6, transcript variant X1|methyl-CpG binding domain protein 6, transcript variant X11|methyl-CpG binding domain protein 6, transcript variant X2
gene19182	4.28432e-11	1.81031	up	protein_coding	AGAP2	ArfGAP with GTPase domain, ankyrin repeat and PH domain 2, transcript variant X4|ArfGAP with GTPase domain, ankyrin repeat and PH domain 2, transcript variant X3|ArfGAP with GTPase domain, ankyrin repeat and PH domain 2, transcript variant X2|ArfGAP with GTPase domain, ankyrin repeat and PH domain 2, transcript variant X1
gene19190	1.5914e-05	-1.92201	down	-	-	advillin isoform 1
gene19236	6.20865e-14	-3.71821	down	protein_coding	LOC102143773	40S ribosomal protein S18
gene19304	2.78576e-06	-1.12559	down	protein_coding	CNOT2	CCR4-NOT transcription complex subunit 2, transcript variant X1|CCR4-NOT transcription complex subunit 2, transcript variant X3|CCR4-NOT transcription complex subunit 2, transcript variant X2
gene19365	1.05311e-11	4.88104	up	-	-	-
gene19369	1.97588e-07	1.10976	up	protein_coding	PPP1R12A	protein phosphatase 1 regulatory subunit 12A, transcript variant X12|protein phosphatase 1 regulatory subunit 12A, transcript variant X5|protein phosphatase 1 regulatory subunit 12A, transcript variant X8|protein phosphatase 1 regulatory subunit 12A, transcript variant X11|protein phosphatase 1 regulatory subunit 12A, transcript variant X6|protein phosphatase 1 regulatory subunit 12A, transcript …
gene19386	0.00233654	-1.44643	down	protein_coding	ACSS3	acyl-CoA synthetase short-chain family member 3
gene19395	0.00208791	-1.84989	down	-	-	-
gene19400	5.57249e-09	3.05821	up	protein_coding	LRRIQ1	leucine-rich repeat and IQ domain-containing protein 1
gene19413	0.000200108	1.30781	up	protein_coding	GRIP2	glutamate receptor interacting protein 2, transcript variant X1|glutamate receptor interacting protein 2, transcript variant X2
gene19427	1.41503e-11	1.39719	up	protein_coding	PLXND1	plexin D1
gene19438	6.1555e-19	1.81437	up	protein_coding	LOC102131764	histone H1x-like
gene19445	1.24929e-05	1.884	up	protein_coding	EFCC1	EF-hand and coiled-coil domain containing 1, transcript variant X2|EF-hand and coiled-coil domain containing 1, transcript variant X1
gene1952	0.0086259	1.86025	up	-	-	-
gene19550	0.00897059	-1.16743	down	protein_coding	NR2C1	nuclear receptor subfamily 2 group C member 1, transcript variant X4|nuclear receptor subfamily 2 group C member 1, transcript variant X5|nuclear receptor subfamily 2 group C member 1, transcript variant X1|nuclear receptor subfamily 2 group C member 1, transcript variant X3|nuclear receptor subfamily 2 group C member 1|nuclear receptor subfamily 2 group C member 1, transcript variant X2
gene19568	5.65206e-06	-1.22008	down	protein_coding	LTA4H	leukotriene A4 hydrolase, transcript variant X2|leukotriene A4 hydrolase, transcript variant X1
gene19661	6.13827e-07	-1.43993	down	protein_coding	APPL2	adaptor protein, phosphotyrosine interaction, PH domain and leucine zipper containing 2, transcript variant X1|adaptor protein, phosphotyrosine interaction, PH domain and leucine zipper containing 2, transcript variant X4|adaptor protein, phosphotyrosine interaction, PH domain and leucine zipper containing 2, transcript variant X2|adaptor protein, phosphotyrosine interaction, PH domain and leucin…
gene19662	0.00235158	-2.26316	down	-	-	-
gene19673	3.59215e-07	-1.85252	down	protein_coding	RFX4	regulatory factor X4, transcript variant X3|regulatory factor X4, transcript variant X5|regulatory factor X4, transcript variant X1|regulatory factor X4, transcript variant X4|regulatory factor X4, transcript variant X2|regulatory factor X4, transcript variant X6|regulatory factor X4, transcript variant X7|regulatory factor X4, transcript variant X8
gene1969	0.000507807	1.89683	up	-	-	-
gene19708	0.00575471	-1.08122	down	protein_coding	UNG	uracil DNA glycosylase, transcript variant X3|uracil DNA glycosylase, transcript variant X2|uracil DNA glycosylase, transcript variant X1|uracil DNA glycosylase
gene19750	0.00135461	1.04363	up	protein_coding	SH2B3	SH2B adaptor protein 3, transcript variant X4|SH2B adaptor protein 3, transcript variant X3|SH2B adaptor protein 3, transcript variant X5|SH2B adaptor protein 3, transcript variant X1|SH2B adaptor protein 3, transcript variant X2|SH2B adaptor protein 3, transcript variant X6
gene19765	0.00163521	-1.68553	down	-	-	-
gene19778	1.49069e-11	1.43314	up	protein_coding	RASAL1	RAS protein activator like 1 (GAP1 like), transcript variant X3|RAS protein activator like 1 (GAP1 like), transcript variant X7|RAS protein activator like 1 (GAP1 like), transcript variant X10|RAS protein activator like 1 (GAP1 like), transcript variant X9|RAS protein activator like 1 (GAP1 like), transcript variant X6|RAS protein activator like 1 (GAP1 like), transcript variant X8|RAS protein ac…
gene19789	0.00314088	-1.88322	down	-	-	-
gene19798	0.000961675	1.3561	up	protein_coding	TBX3	T-box 3, transcript variant X1|T-box 3, transcript variant X2
gene19815	0.000582246	1.44563	up	protein_coding	RNFT2	ring finger protein, transmembrane 2, transcript variant X1|ring finger protein, transmembrane 2, transcript variant X3|ring finger protein, transmembrane 2, transcript variant X2|ring finger protein, transmembrane 2, transcript variant X4
gene19863	0.00317983	1.11396	up	protein_coding	CABP1	calcium binding protein 1, transcript variant X2|calcium binding protein 1, transcript variant X1
gene19931	0.00182332	1.0282	up	protein_coding	DDX55	DEAD-box helicase 55, transcript variant X3
gene19938	0.00069191	-1.13213	down	protein_coding	ZNF664	zinc finger protein 664, transcript variant X3|zinc finger protein 664, transcript variant X4|zinc finger protein 664, transcript variant X7|zinc finger protein 664, transcript variant X9|zinc finger protein 664, transcript variant X1|zinc finger protein 664, transcript variant X2|zinc finger protein 664, transcript variant X5|zinc finger protein 664, transcript variant X6|zinc finger protein 664…
gene19940	1.37923e-05	1.79575	up	protein_coding	NCOR2	nuclear receptor corepressor 2, transcript variant X11|nuclear receptor corepressor 2, transcript variant X12|nuclear receptor corepressor 2, transcript variant X36|nuclear receptor corepressor 2, transcript variant X35|nuclear receptor corepressor 2, transcript variant X34|nuclear receptor corepressor 2, transcript variant X13|nuclear receptor corepressor 2, transcript variant X15|nuclear recept…
gene19942	5.46622e-06	1.29258	up	protein_coding	SCARB1	scavenger receptor class B member 1, transcript variant X6|scavenger receptor class B member 1, transcript variant X5|scavenger receptor class B member 1, transcript variant X8|scavenger receptor class B member 1, transcript variant X4|scavenger receptor class B member 1, transcript variant X3|scavenger receptor class B member 1, transcript variant X7|scavenger receptor class B member 1, transcri…
gene19998	0.00470038	1.19789	up	protein_coding	ADGRD1	adhesion G protein-coupled receptor D1, transcript variant X2|adhesion G protein-coupled receptor D1, transcript variant X5|adhesion G protein-coupled receptor D1, transcript variant X1|adhesion G protein-coupled receptor D1, transcript variant X4|adhesion G protein-coupled receptor D1, transcript variant X3
gene20002	9.38264e-05	1.87111	up	protein_coding	MMP17	matrix metallopeptidase 17, transcript variant X1|matrix metallopeptidase 17, transcript variant X2
gene20003	1.68773e-05	1.04751	up	protein_coding	ULK1	unc-51 like autophagy activating kinase 1, transcript variant X3|unc-51 like autophagy activating kinase 1, transcript variant X1|unc-51 like autophagy activating kinase 1, transcript variant X2
gene20009	0.000120598	1.66827	up	protein_coding	GALNT9	polypeptide N-acetylgalactosaminyltransferase 9, transcript variant X1|polypeptide N-acetylgalactosaminyltransferase 9, transcript variant X2|polypeptide N-acetylgalactosaminyltransferase 9, transcript variant X3|polypeptide N-acetylgalactosaminyltransferase 9, transcript variant X4
gene20016	0.00122288	1.75762	up	protein_coding	FBRSL1	fibrosin-like 1
gene20018	1.54314e-11	4.03882	up	protein_coding	LRCOL1	leucine-rich colipase like 1, transcript variant X2|leucine-rich colipase like 1, transcript variant X1
gene20046	0.000262516	2.02157	up	protein_coding	SH3TC1	SH3 domain and tetratricopeptide repeat-containing protein 1
gene20062	0.000160274	1.07698	up	protein_coding	ARHGEF4	Rho guanine nucleotide exchange factor 4
gene20073	0.000109092	2.25614	up	-	-	-
gene20083	2.4897e-24	2.25267	up	protein_coding	MZT2B	mitotic spindle organizing protein 2B, transcript variant X1|mitotic spindle organizing protein 2B, transcript variant X2
gene20122	0.00137352	-1.70725	down	protein_coding	LOC102138872	cytochrome P450 27C1, transcript variant X2|cytochrome P450 27C1, transcript variant X1|cytochrome P450 27C1, transcript variant X4|cytochrome P450 27C1, transcript variant X3
gene20133	0.000288422	-1.02036	down	protein_coding	NIFK	nucleolar protein interacting with the FHA domain of MKI67
gene20140	0.00519946	-2.72663	down	protein_coding	GLI2	zinc finger protein GLI2
gene20143	0.0093934	-1.21591	down	protein_coding	INHBB	inhibin beta B
gene20156	7.81692e-19	-1.91091	down	protein_coding	DBI	diazepam binding inhibitor (GABA receptor modulator, acyl-CoA binding protein), transcript variant X4|diazepam binding inhibitor (GABA receptor modulator, acyl-CoA binding protein), transcript variant X2|diazepam binding inhibitor (GABA receptor modulator, acyl-CoA binding protein), transcript variant X3|diazepam binding inhibitor (GABA receptor modulator, acyl-CoA binding protein), transcript va…
gene20160	4.89429e-07	1.84012	up	protein_coding	C1QL2	complement component 1, q subcomponent-like 2
gene20207	0.000587714	1.87124	up	-	-	-
gene20212	1.152e-05	-1.06144	down	protein_coding	DARS	aspartyl-tRNA synthetase, transcript variant X1|aspartyl-tRNA synthetase, transcript variant X2
gene20242	9.03674e-11	-4.88326	down	-	-	-
gene20246	9.58356e-07	-1.84714	down	protein_coding	ARHGAP15	Rho GTPase activating protein 15, transcript variant X1|Rho GTPase activating protein 15, transcript variant X3|Rho GTPase activating protein 15, transcript variant X2
gene20270	2.33213e-05	-1.04897	down	protein_coding	MBD5	methyl-CpG binding domain protein 5, transcript variant X13|methyl-CpG binding domain protein 5, transcript variant X12|methyl-CpG binding domain protein 5, transcript variant X14|methyl-CpG binding domain protein 5, transcript variant X2|methyl-CpG binding domain protein 5, transcript variant X8|methyl-CpG binding domain protein 5, transcript variant X11|methyl-CpG binding domain protein 5, tran…
gene20282	0.00398121	-1.37758	down	protein_coding	RND3	Rho family GTPase 3
gene20288	0.00363056	-1.33642	down	protein_coding	RBM43	RNA binding motif protein 43
gene20335	0.000959078	-2.96484	down	-	-	-
gene2037	6.62215e-07	-2.42173	down	protein_coding	IFI44L	interferon induced protein 44 like, transcript variant X1|interferon induced protein 44 like, transcript variant X2
gene20391	0.00475695	-1.30172	down	protein_coding	SCN7A	sodium channel protein type 7 subunit alpha
gene20412	0.00328676	1.01097	up	protein_coding	PHOSPHO2	phosphatase, orphan 2, transcript variant X1|phosphatase, orphan 2, transcript variant X2
gene20444	0.00924039	1.13682	up	protein_coding	DLX2	distal-less homeobox 2
gene20453	0.00123101	-1.82333	down	protein_coding	CDCA7	cell division cycle-associated protein 7
gene20469	0.000328145	1.43689	up	protein_coding	SP9	Sp9 transcription factor
gene20475	0.00678935	-3.95033	down	-	-	acetylcholine receptor subunit alpha
gene2049	1.08427e-05	1.12375	up	protein_coding	FAM73A	family with sequence similarity 73 member A, transcript variant X3|family with sequence similarity 73 member A, transcript variant X5|family with sequence similarity 73 member A, transcript variant X2|family with sequence similarity 73 member A, transcript variant X4|family with sequence similarity 73 member A, transcript variant X1|family with sequence similarity 73 member A, transcript variant …
gene2050	9.3961e-11	4.32382	up	-	-	-
gene20508	1.15967e-09	-1.65083	down	protein_coding	NFE2L2	nuclear factor, erythroid 2 like 2, transcript variant X3|nuclear factor, erythroid 2 like 2, transcript variant X1|nuclear factor, erythroid 2 like 2, transcript variant X2|nuclear factor, erythroid 2 like 2, transcript variant X4
gene20522	0.00230594	-1.16215	down	protein_coding	FKBP7	FK506 binding protein 7, transcript variant X2|FK506 binding protein 7, transcript variant X1
gene20541	0.00940632	-2.57884	down	protein_coding	NEUROD1	neuronal differentiation 1
gene20552	0.00360727	1.28304	up	protein_coding	DUSP19	dual specificity phosphatase 19
gene20577	0.00571565	1.02652	up	protein_coding	GULP1	GULP, engulfment adaptor PTB domain containing 1, transcript variant X8|GULP, engulfment adaptor PTB domain containing 1, transcript variant X9|GULP, engulfment adaptor PTB domain containing 1, transcript variant X3|GULP, engulfment adaptor PTB domain containing 1, transcript variant X1|GULP, engulfment adaptor PTB domain containing 1, transcript variant X6|GULP, engulfment adaptor PTB domain con…
gene20600	0.00483724	1.53215	up	protein_coding	LOC102143786	uncharacterized LOC102143786, transcript variant X2|uncharacterized LOC102143786, transcript variant X3|uncharacterized LOC102143786, transcript variant X1
gene20639	1.26375e-09	-2.62902	down	protein_coding	STK17B	serine/threonine kinase 17b
gene20659	4.40539e-08	-1.64691	down	protein_coding	RFTN2	raftlin family member 2, transcript variant X1|raftlin family member 2, transcript variant X2
gene20734	0.00010492	1.5306	up	protein_coding	LOC102139497	cytochrome P450 20A1, transcript variant X5|cytochrome P450 20A1, transcript variant X2|cytochrome P450 20A1, transcript variant X3|cytochrome P450 20A1, transcript variant X4|cytochrome P450 20A1, transcript variant X1|cytochrome P450 20A1, transcript variant X6
gene20757	1.75491e-06	1.27777	up	protein_coding	ZDBF2	zinc finger, DBF-type containing 2, transcript variant X14|zinc finger, DBF-type containing 2, transcript variant X25|zinc finger, DBF-type containing 2, transcript variant X28|zinc finger, DBF-type containing 2, transcript variant X22|zinc finger, DBF-type containing 2, transcript variant X1|zinc finger, DBF-type containing 2, transcript variant X26|zinc finger, DBF-type containing 2, transcript…
gene2079	0.000405906	1.66633	up	-	-	leucine-rich repeat-containing protein 53-like
gene20839	5.41063e-11	1.36685	up	protein_coding	IGFBP2	insulin like growth factor binding protein 2, transcript variant X2|insulin like growth factor binding protein 2, transcript variant X1
gene2087	3.78309e-08	1.54425	up	protein_coding	NEGR1	neuronal growth regulator 1, transcript variant X3|neuronal growth regulator 1, transcript variant X1|neuronal growth regulator 1, transcript variant X2
gene20877	0.000355677	1.94087	up	protein_coding	WNT6	protein Wnt-6
gene20880	6.70575e-10	1.56608	up	protein_coding	CDK5R2	cyclin-dependent kinase 5, regulatory subunit 2 (p39)
gene20899	1.49369e-08	1.22069	up	protein_coding	PTPRN	protein tyrosine phosphatase, receptor type N, transcript variant X4|protein tyrosine phosphatase, receptor type N, transcript variant X2|protein tyrosine phosphatase, receptor type N, transcript variant X6|protein tyrosine phosphatase, receptor type N, transcript variant X3|protein tyrosine phosphatase, receptor type N, transcript variant X5|protein tyrosine phosphatase, receptor type N, transcr…
gene20903	4.47055e-06	1.57228	up	protein_coding	SPEG	SPEG complex locus, transcript variant X14|SPEG complex locus, transcript variant X1|SPEG complex locus, transcript variant X4|SPEG complex locus, transcript variant X3|SPEG complex locus, transcript variant X2|SPEG complex locus, transcript variant X15|SPEG complex locus, transcript variant X5|SPEG complex locus, transcript variant X6|SPEG complex locus, transcript variant X10|SPEG complex locus…
gene20908	1.17973e-12	1.69456	up	protein_coding	TMEM198	transmembrane protein 198, transcript variant X2|transmembrane protein 198, transcript variant X1|transmembrane protein 198, transcript variant X3|transmembrane protein 198
gene20910	0.00323763	1.68576	up	protein_coding	INHA	inhibin alpha, transcript variant X1|inhibin alpha, transcript variant X2
gene20913	5.21616e-14	1.56461	up	protein_coding	SLC4A3	solute carrier family 4 (anion exchanger), member 3, transcript variant X2|solute carrier family 4 (anion exchanger), member 3, transcript variant X3|solute carrier family 4 (anion exchanger), member 3, transcript variant X4|solute carrier family 4 (anion exchanger), member 3, transcript variant X1|solute carrier family 4 (anion exchanger), member 3, transcript variant X5|solute carrier family 4 …
gene20941	0.0078124	1.42824	up	protein_coding	FAM124B	protein FAM124B
gene20960	0.000345838	2.15013	up	-	-	thiamine transporter 2-like
gene21016	0.000388815	1.23684	up	protein_coding	NGEF	neuronal guanine nucleotide exchange factor, transcript variant X1|neuronal guanine nucleotide exchange factor, transcript variant X2|neuronal guanine nucleotide exchange factor, transcript variant X3|neuronal guanine nucleotide exchange factor, transcript variant X4
gene21103	4.55881e-11	1.35807	up	protein_coding	MYEOV2	myeloma overexpressed 2
gene21105	0.000403089	1.92765	up	-	-	-
gene21111	1.76636e-10	1.4806	up	protein_coding	CAPN10	calpain 10
gene21126	2.63882e-05	2.29585	up	protein_coding	ANO7	anoctamin-7
gene21142	0.00544997	1.43852	up	protein_coding	GAL3ST2	galactose-3-O-sulfotransferase 2, transcript variant X2|galactose-3-O-sulfotransferase 2, transcript variant X4|galactose-3-O-sulfotransferase 2, transcript variant X3|galactose-3-O-sulfotransferase 2, transcript variant X1
gene21156	0.00527166	1.55387	up	protein_coding	LOC260331	endothelin-converting enzyme-like 1 isoform X3
gene21160	2.59541e-06	-1.24872	down	-	-	splicing factor 3B subunit 1-like
gene21178	0.00401883	1.52305	up	protein_coding	DUSP2	dual specificity phosphatase 2
gene21180	7.41298e-08	2.7105	up	protein_coding	LOC107127026	uncharacterized LOC107127026
gene21188	0.00744764	-1.72058	down	protein_coding	NCAPH	non-SMC condensin I complex subunit H, transcript variant X3|non-SMC condensin I complex subunit H|non-SMC condensin I complex subunit H, transcript variant X2|non-SMC condensin I complex subunit H, transcript variant X1
gene21195	0.000460089	1.94286	up	-	-	-
gene21216	1.80679e-06	1.06726	up	protein_coding	KIAA1211L	KIAA1211-like ortholog
gene21237	0.00148015	-1.76542	down	protein_coding	NMS	neuromedin-S
gene21304	0.000758914	-1.056	down	protein_coding	ST6GAL2	ST6 beta-galactosamide alpha-2,6-sialyltranferase 2, transcript variant X3|ST6 beta-galactosamide alpha-2,6-sialyltranferase 2, transcript variant X2|ST6 beta-galactosamide alpha-2,6-sialyltranferase 2, transcript variant X4|ST6 beta-galactosamide alpha-2,6-sialyltranferase 2, transcript variant X1
gene21328	3.05082e-07	2.38339	up	-	-	-
gene21338	1.42079e-11	2.52353	up	-	-	-
gene21368	0.00343602	1.42167	up	protein_coding	LOC107127061	serine/arginine repetitive matrix protein 3-like
gene21372	0.00358111	-1.34018	down	protein_coding	CKAP2L	cytoskeleton-associated protein 2-like
gene21439	0.000110838	-2.17526	down	-	-	-
gene21475	9.03353e-05	2.14432	up	protein_coding	SMYD1	histone-lysine N-methyltransferase SMYD1 isoform X1
gene2152	3.02994e-05	-1.21944	down	protein_coding	EFCAB7	EF-hand calcium binding domain 7, transcript variant X4|EF-hand calcium binding domain 7, transcript variant X3|EF-hand calcium binding domain 7, transcript variant X1|EF-hand calcium binding domain 7, transcript variant X2
gene21565	0.00010189	1.00745	up	protein_coding	POLE4	polymerase (DNA-directed), epsilon 4, accessory subunit, transcript variant X1|polymerase (DNA-directed), epsilon 4, accessory subunit
gene21586	0.00313182	-1.14953	down	protein_coding	RTKN	rhotekin, transcript variant X7|rhotekin, transcript variant X1|rhotekin, transcript variant X4|rhotekin, transcript variant X2|rhotekin, transcript variant X6|rhotekin, transcript variant X3|rhotekin, transcript variant X5
gene21588	0.000164484	1.94973	up	protein_coding	C13H2orf81	chromosome 13 open reading frame, human C2orf81, transcript variant X1|chromosome 13 open reading frame, human C2orf81, transcript variant X3|chromosome 13 open reading frame, human C2orf81, transcript variant X2
gene21611	1.81268e-08	1.82401	up	protein_coding	EGR4	early growth response 4, transcript variant X1|early growth response 4, transcript variant X2
gene21618	3.03748e-07	1.16538	up	protein_coding	RAB11FIP5	RAB11 family interacting protein 5 (class I), transcript variant X1|RAB11 family interacting protein 5 (class I), transcript variant X2|RAB11 family interacting protein 5 (class I), transcript variant X3|RAB11 family interacting protein 5 (class I), transcript variant X5|RAB11 family interacting protein 5 (class I), transcript variant X7|RAB11 family interacting protein 5 (class I), transcript va…
gene21621	0.00619692	1.48038	up	protein_coding	LOC107127192	uncharacterized LOC107127192
gene21636	0.00107151	-2.19079	down	-	-	ankyrin repeat domain-containing protein 53-like
gene2166	0.00943136	1.8415	up	protein_coding	KANK4	KN motif and ankyrin repeat domain-containing protein 4
gene21669	2.06094e-06	-1.26142	down	protein_coding	ANTXR1	anthrax toxin receptor 1
gene21686	0.00334732	1.01814	up	protein_coding	C1D	C1D nuclear receptor corepressor, transcript variant X1|C1D nuclear receptor corepressor, transcript variant X2|C1D nuclear receptor corepressor
gene21695	0.000816105	-2.29289	down	protein_coding	MEIS1	Meis homeobox 1, transcript variant X1|Meis homeobox 1, transcript variant X3|Meis homeobox 1, transcript variant X2|Meis homeobox 1, transcript variant X4
gene2177	0.00776541	-3.4966	down	-	-	-
gene21783	2.50362e-06	-1.71187	down	protein_coding	EFEMP1	EGF containing fibulin-like extracellular matrix protein 1
gene21835	0.000137941	-1.02161	down	protein_coding	MSH6	mutS homolog 6, transcript variant X1|mutS homolog 6, transcript variant X3|mutS homolog 6, transcript variant X2
gene21900	8.10458e-06	2.35304	up	protein_coding	KCNG3	potassium voltage-gated channel subfamily G member 3 isoform X1
gene21918	0.00569037	1.1064	up	protein_coding	TMEM178A	transmembrane protein 178A, transcript variant X3|transmembrane protein 178A, transcript variant X4|transmembrane protein 178A, transcript variant X1|transmembrane protein 178A, transcript variant X2|transmembrane protein 178A, transcript variant X5
gene21920	1.3348e-06	-1.21162	down	-	-	-
gene22039	0.000116174	1.02173	up	protein_coding	SLC30A3	solute carrier family 30 (zinc transporter), member 3, transcript variant X3|solute carrier family 30 (zinc transporter), member 3, transcript variant X5|solute carrier family 30 (zinc transporter), member 3, transcript variant X7|solute carrier family 30 (zinc transporter), member 3, transcript variant X6|solute carrier family 30 (zinc transporter), member 3, transcript variant X1|solute carrier…
gene22042	0.000595509	1.32153	up	protein_coding	SLC5A6	solute carrier family 5 (sodium/multivitamin and iodide cotransporter), member 6, transcript variant X7|solute carrier family 5 (sodium/multivitamin and iodide cotransporter), member 6, transcript variant X6|solute carrier family 5 (sodium/multivitamin and iodide cotransporter), member 6, transcript variant X3|solute carrier family 5 (sodium/multivitamin and iodide cotransporter), member 6, trans…
gene22049	0.000160274	1.41249	up	protein_coding	EMILIN1	elastin microfibril interfacer 1
gene22069	0.000356375	-1.28032	down	protein_coding	HADHB	hydroxyacyl-CoA dehydrogenase/3-ketoacyl-CoA thiolase/enoyl-CoA hydratase (trifunctional protein), beta subunit
gene2207	0.00768391	-1.84202	down	protein_coding	PLPP3	phospholipid phosphatase 3, transcript variant X4|phospholipid phosphatase 3, transcript variant X3
gene22071	2.32684e-06	-1.08404	down	protein_coding	HADHA	hydroxyacyl-CoA dehydrogenase/3-ketoacyl-CoA thiolase/enoyl-CoA hydratase (trifunctional protein), alpha subunit, transcript variant X1|hydroxyacyl-CoA dehydrogenase/3-ketoacyl-CoA thiolase/enoyl-CoA hydratase (trifunctional protein), alpha subunit, transcript variant X2
gene22125	8.19189e-06	-1.11835	down	protein_coding	LDAH	lipid droplet associated hydrolase, transcript variant X1|lipid droplet associated hydrolase, transcript variant X2
gene2213	7.58413e-05	-1.01057	down	protein_coding	USP24	ubiquitin specific peptidase 24, transcript variant X3|ubiquitin specific peptidase 24, transcript variant X1|ubiquitin specific peptidase 24, transcript variant X2
gene22170	9.79332e-09	1.45869	up	protein_coding	FAM84A	family with sequence similarity 84 member A
gene22182	0.00105934	1.06126	up	protein_coding	GREB1	growth regulation by estrogen in breast cancer 1, transcript variant X7|growth regulation by estrogen in breast cancer 1, transcript variant X9|growth regulation by estrogen in breast cancer 1, transcript variant X8|growth regulation by estrogen in breast cancer 1, transcript variant X10|growth regulation by estrogen in breast cancer 1, transcript variant X11|growth regulation by estrogen in brea…
gene22188	2.78026e-09	1.64735	up	protein_coding	KCNF1	potassium channel, voltage gated modifier subfamily F, member 1
gene22195	4.08453e-10	1.67762	up	protein_coding	HPCAL1	hippocalcin like 1, transcript variant X1|hippocalcin like 1
gene222	6.29906e-05	-1.08577	down	protein_coding	TTC13	tetratricopeptide repeat domain 13, transcript variant X6|tetratricopeptide repeat domain 13, transcript variant X3|tetratricopeptide repeat domain 13, transcript variant X2|tetratricopeptide repeat domain 13, transcript variant X1|tetratricopeptide repeat domain 13, transcript variant X4|tetratricopeptide repeat domain 13, transcript variant X5|tetratricopeptide repeat domain 13, transcript vari…
gene2220	3.02026e-06	2.42649	up	protein_coding	TTC22	tetratricopeptide repeat protein 22
gene22231	5.38825e-08	-1.19187	down	protein_coding	RNF144A	ring finger protein 144A, transcript variant X1|ring finger protein 144A, transcript variant X3|ring finger protein 144A, transcript variant X2
gene22271	0.0019069	1.75487	up	protein_coding	FAM150B	family with sequence similarity 150 member B, transcript variant X1|family with sequence similarity 150 member B, transcript variant X3|family with sequence similarity 150 member B, transcript variant X2
gene22288	1.83472e-05	2.32166	up	protein_coding	NLRP6	NACHT, LRR and PYD domains-containing protein 6
gene22298	9.14962e-06	1.50881	up	protein_coding	B4GALNT4	beta-1,4-N-acetyl-galactosaminyl transferase 4
gene22299	0.00125005	1.79984	up	-	-	plakophilin-3
gene22300	0.000356375	1.92739	up	protein_coding	SIGIRR	single immunoglobulin and toll-interleukin 1 receptor (TIR) domain
gene22306	7.8455e-07	1.05387	up	protein_coding	HRAS	Harvey rat sarcoma viral oncogene homolog, transcript variant X1|Harvey rat sarcoma viral oncogene homolog, transcript variant X3
gene22307	2.29219e-06	1.37203	up	protein_coding	LRRC56	leucine rich repeat containing 56, transcript variant X2|leucine rich repeat containing 56, transcript variant X3|leucine rich repeat containing 56, transcript variant X1|leucine rich repeat containing 56, transcript variant X6|leucine rich repeat containing 56, transcript variant X5|leucine rich repeat containing 56, transcript variant X4
gene22310	0.00039829	1.08836	up	protein_coding	RASSF7	Ras association (RalGDS/AF-6) domain family (N-terminal) member 7, transcript variant X2|Ras association (RalGDS/AF-6) domain family (N-terminal) member 7, transcript variant X4|Ras association (RalGDS/AF-6) domain family (N-terminal) member 7, transcript variant X6|Ras association (RalGDS/AF-6) domain family (N-terminal) member 7, transcript variant X3|Ras association (RalGDS/AF-6) domain family…
gene22322	7.81659e-08	1.69844	up	protein_coding	CEND1	cell cycle exit and neuronal differentiation 1, transcript variant X3|cell cycle exit and neuronal differentiation 1, transcript variant X1|cell cycle exit and neuronal differentiation 1, transcript variant X4|cell cycle exit and neuronal differentiation 1, transcript variant X2
gene22323	4.06237e-06	1.10194	up	protein_coding	SLC25A22	solute carrier family 25 (mitochondrial carrier: glutamate), member 22, transcript variant X1|solute carrier family 25 (mitochondrial carrier: glutamate), member 22, transcript variant X6|solute carrier family 25 (mitochondrial carrier: glutamate), member 22, transcript variant X7|solute carrier family 25 (mitochondrial carrier: glutamate), member 22, transcript variant X3|solute carrier family 2…
gene22325	0.0048194	1.12324	up	protein_coding	PIDD1	p53-induced death domain protein 1, transcript variant X1|p53-induced death domain protein 1, transcript variant X6|p53-induced death domain protein 1, transcript variant X8|p53-induced death domain protein 1, transcript variant X2|p53-induced death domain protein 1, transcript variant X4|p53-induced death domain protein 1, transcript variant X5|p53-induced death domain protein 1, transcript vari…
gene22341	1.15938e-13	1.51695	up	protein_coding	TOLLIP	toll interacting protein, transcript variant X2|toll interacting protein, transcript variant X3|toll interacting protein, transcript variant X1|toll interacting protein, transcript variant X4
gene22342	6.98051e-06	1.21764	up	protein_coding	BRSK2	BR serine/threonine kinase 2, transcript variant X9|BR serine/threonine kinase 2, transcript variant X10|BR serine/threonine kinase 2, transcript variant X13|BR serine/threonine kinase 2, transcript variant X15|BR serine/threonine kinase 2, transcript variant X18|BR serine/threonine kinase 2, transcript variant X19|BR serine/threonine kinase 2, transcript variant X20|BR serine/threonine kinase 2,…
gene22344	2.02972e-05	1.23734	up	protein_coding	DUSP8	dual specificity phosphatase 8
gene22352	9.86029e-05	1.09102	up	protein_coding	IFITM10	interferon induced transmembrane protein 10
gene22377	3.59342e-13	3.79375	up	-	-	-
gene2238	0.00175317	-1.22108	down	protein_coding	HSPB11	heat shock protein family B (small) member 11, transcript variant X5|heat shock protein family B (small) member 11, transcript variant X8|heat shock protein family B (small) member 11, transcript variant X7|heat shock protein family B (small) member 11, transcript variant X3|heat shock protein family B (small) member 11, transcript variant X6|heat shock protein family B (small) member 11, transcr…
gene22392	0.000220137	-1.2668	down	protein_coding	ZNF195	zinc finger protein 195, transcript variant X9|zinc finger protein 195, transcript variant X7|zinc finger protein 195, transcript variant X8|zinc finger protein 195, transcript variant X5|zinc finger protein 195, transcript variant X2|zinc finger protein 195, transcript variant X3|zinc finger protein 195, transcript variant X4|zinc finger protein 195, transcript variant X1|zinc finger protein 195…
gene22436	0.0014328	-1.12743	down	protein_coding	CHKA	choline kinase alpha
gene22450	1.74949e-07	1.236	up	protein_coding	CDK2AP2	cyclin-dependent kinase 2 associated protein 2, transcript variant X2|cyclin-dependent kinase 2 associated protein 2, transcript variant X3|cyclin-dependent kinase 2 associated protein 2, transcript variant X1
gene22451	1.48124e-07	1.50069	up	protein_coding	PITPNM1	phosphatidylinositol transfer protein, membrane associated 1, transcript variant X1|phosphatidylinositol transfer protein, membrane associated 1, transcript variant X3|phosphatidylinositol transfer protein, membrane associated 1, transcript variant X2
gene22464	0.00187817	1.30823	up	protein_coding	POLD4	polymerase (DNA-directed), delta 4, accessory subunit, transcript variant X1|polymerase (DNA-directed), delta 4, accessory subunit, transcript variant X3|polymerase (DNA-directed), delta 4, accessory subunit, transcript variant X2
gene22466	0.000142441	1.13664	up	protein_coding	ANKRD13D	ankyrin repeat domain 13 family member D, transcript variant X2|ankyrin repeat domain 13 family member D, transcript variant X1|ankyrin repeat domain 13 family member D, transcript variant X4|ankyrin repeat domain 13 family member D, transcript variant X3
gene22470	0.00721074	1.38461	up	protein_coding	SYT12	synaptotagmin 12
gene22472	2.0257e-05	1.32328	up	protein_coding	LRFN4	leucine rich repeat and fibronectin type III domain containing 4
gene22485	2.69826e-05	1.52425	up	protein_coding	ZDHHC24	zinc finger, DHHC-type containing 24
gene22499	8.01491e-12	1.81754	up	protein_coding	RIN1	Ras and Rab interactor 1, transcript variant X1|Ras and Rab interactor 1, transcript variant X2
gene22501	2.73242e-12	6.33347	up	protein_coding	TMEM151A	transmembrane protein 151A
gene22509	0.000302145	1.10828	up	protein_coding	GAL3ST3	galactose-3-O-sulfotransferase 3, transcript variant X1|galactose-3-O-sulfotransferase 3, transcript variant X2
gene22517	2.56499e-07	1.09216	up	protein_coding	DRAP1	DR1 associated protein 1
gene2252	0.00378802	-1.13215	down	protein_coding	PODN	podocan
gene22520	1.68181e-33	2.98306	up	protein_coding	CCDC85B	coiled-coil domain containing 85B
gene22530	1.08708e-08	1.34316	up	protein_coding	AP5B1	adaptor related protein complex 5, beta 1 subunit
gene22535	1.26076e-08	1.47955	up	protein_coding	SIPA1	signal-induced proliferation-associated 1, transcript variant X1|signal-induced proliferation-associated 1, transcript variant X3|signal-induced proliferation-associated 1, transcript variant X2
gene22537	0.00560369	1.14504	up	protein_coding	MAP3K11	mitogen-activated protein kinase kinase kinase 11
gene22539	2.07926e-09	2.53927	up	protein_coding	EHBP1L1	EH domain binding protein 1 like 1, transcript variant X8|EH domain binding protein 1 like 1, transcript variant X2|EH domain binding protein 1 like 1, transcript variant X7|EH domain binding protein 1 like 1, transcript variant X6|EH domain binding protein 1 like 1, transcript variant X5|EH domain binding protein 1 like 1, transcript variant X4|EH domain binding protein 1 like 1, transcript vari…
gene22541	1.47699e-05	1.13122	up	protein_coding	FAM89B	family with sequence similarity 89 member B, transcript variant X1|family with sequence similarity 89 member B, transcript variant X2
gene22552	0.00207309	1.59065	up	-	-	-
gene22561	0.000594614	1.34654	up	protein_coding	ZNHIT2	zinc finger, HIT-type containing 2
gene22568	0.00325796	1.03682	up	protein_coding	SAC3D1	SAC3 domain containing 1
gene22583	2.96033e-06	1.14427	up	protein_coding	NRXN2	neurexin 2, transcript variant X1|neurexin 2, transcript variant X13|neurexin 2, transcript variant X4|neurexin 2, transcript variant X2|neurexin 2, transcript variant X5|neurexin 2, transcript variant X16|neurexin 2, transcript variant X3|neurexin 2, transcript variant X14|neurexin 2, transcript variant X15|neurexin 2, transcript variant X6|neurexin 2, transcript variant X10|neurexin 2, transcri…
gene22588	3.32133e-16	1.89154	up	protein_coding	RPS6KA4	ribosomal protein S6 kinase, 90kDa, polypeptide 4, transcript variant X1|ribosomal protein S6 kinase, 90kDa, polypeptide 4, transcript variant X2
gene22592	0.000113765	1.07796	up	protein_coding	ESRRA	estrogen related receptor alpha, transcript variant X1|estrogen related receptor alpha, transcript variant X3|estrogen related receptor alpha, transcript variant X4|estrogen related receptor alpha, transcript variant X2
gene22594	0.0046305	1.22928	up	protein_coding	KCNK4	potassium channel, two pore domain subfamily K, member 4
gene22595	6.5982e-07	1.12475	up	protein_coding	GPR137	G protein-coupled receptor 137, transcript variant X3|G protein-coupled receptor 137, transcript variant X2|G protein-coupled receptor 137, transcript variant X1|G protein-coupled receptor 137, transcript variant X4
gene226	0.003736	-1.04259	down	protein_coding	COG2	component of oligomeric golgi complex 2, transcript variant X4|component of oligomeric golgi complex 2, transcript variant X3|component of oligomeric golgi complex 2, transcript variant X1|component of oligomeric golgi complex 2, transcript variant X2|component of oligomeric golgi complex 2, transcript variant X5
gene22609	1.40902e-05	1.38193	up	protein_coding	MACROD1	MACRO domain containing 1, transcript variant X1|MACRO domain containing 1, transcript variant X3|MACRO domain containing 1, transcript variant X2|MACRO domain containing 1, transcript variant X4
gene22610	4.15142e-08	1.47138	up	protein_coding	FLRT1	fibronectin leucine rich transmembrane protein 1
gene22617	6.95378e-15	1.65106	up	protein_coding	C14H11orf95	chromosome 14 open reading frame, human C11orf95
gene22633	1.79786e-05	-1.28562	down	-	-	-
gene22641	4.45115e-06	1.27412	up	protein_coding	TAF6L	TATA-box binding protein associated factor 6 like, transcript variant X1|TATA-box binding protein associated factor 6 like, transcript variant X2
gene22650	6.12771e-12	1.68711	up	protein_coding	LOC102137003	ubiquinol-cytochrome-c reductase complex assembly factor 3
gene22656	1.42732e-05	1.00102	up	protein_coding	B3GAT3	beta-1,3-glucuronyltransferase 3, transcript variant X1|beta-1,3-glucuronyltransferase 3, transcript variant X3|beta-1,3-glucuronyltransferase 3, transcript variant X2|beta-1,3-glucuronyltransferase 3|beta-1,3-glucuronyltransferase 3, transcript variant X4
gene22696	0.00217125	-1.36486	down	protein_coding	TMEM216	transmembrane protein 216, transcript variant X1|transmembrane protein 216, transcript variant X2|transmembrane protein 216, transcript variant X3
gene22699	0.000360132	1.04128	up	protein_coding	TKFC	triokinase and FMN cyclase, transcript variant X3|triokinase and FMN cyclase, transcript variant X1|triokinase and FMN cyclase, transcript variant X2
gene22710	5.82974e-19	1.9523	up	protein_coding	TMEM132A	transmembrane protein 132A, transcript variant X2|transmembrane protein 132A, transcript variant X1
gene22740	2.01841e-05	-1.22289	down	protein_coding	MRPL16	mitochondrial ribosomal protein L16
gene22742	4.49381e-05	-1.12595	down	protein_coding	PATL1	protein associated with topoisomerase II homolog 1 (yeast), transcript variant X2|protein associated with topoisomerase II homolog 1 (yeast), transcript variant X1
gene22809	2.80507e-12	2.28653	up	protein_coding	RTN4RL2	reticulon 4 receptor-like 2
gene2281	3.69268e-05	-1.06135	down	protein_coding	OSBPL9	oxysterol binding protein like 9, transcript variant X12|oxysterol binding protein like 9, transcript variant X5|oxysterol binding protein like 9, transcript variant X3|oxysterol binding protein like 9, transcript variant X1|oxysterol binding protein like 9, transcript variant X15|oxysterol binding protein like 9, transcript variant X11|oxysterol binding protein like 9, transcript variant X7|oxys…
gene22810	4.55881e-11	5.29258	up	protein_coding	LOC102139909	collagen alpha-1(VII) chain-like
gene22817	1.04045e-09	2.05813	up	protein_coding	APLNR	apelin receptor
gene22887	6.34807e-05	-1.43565	down	protein_coding	FNBP4	formin binding protein 4, transcript variant X3|formin binding protein 4, transcript variant X2|formin binding protein 4, transcript variant X1
gene22889	6.38425e-39	2.70547	up	protein_coding	C1QTNF4	C1q and tumor necrosis factor related protein 4
gene229	5.37388e-05	1.17086	up	protein_coding	PGBD5	piggyBac transposable element derived 5
gene22908	6.26209e-05	-1.37524	down	protein_coding	LRP4	LDL receptor related protein 4, transcript variant X1|LDL receptor related protein 4, transcript variant X2
gene22909	5.84421e-07	-1.05741	down	protein_coding	CKAP5	cytoskeleton associated protein 5, transcript variant X1|cytoskeleton associated protein 5, transcript variant X4|cytoskeleton associated protein 5, transcript variant X2|cytoskeleton associated protein 5, transcript variant X3
gene22919	0.000983656	1.56086	up	protein_coding	DGKZ	diacylglycerol kinase zeta, transcript variant X4|diacylglycerol kinase zeta, transcript variant X2|diacylglycerol kinase zeta, transcript variant X3|diacylglycerol kinase zeta, transcript variant X1
gene22926	5.50459e-06	1.17009	up	protein_coding	MAPK8IP1	mitogen-activated protein kinase 8 interacting protein 1
gene22930	0.00104919	1.18378	up	protein_coding	CHST1	carbohydrate (keratan sulfate Gal-6) sulfotransferase 1, transcript variant X4|carbohydrate (keratan sulfate Gal-6) sulfotransferase 1, transcript variant X2|carbohydrate (keratan sulfate Gal-6) sulfotransferase 1, transcript variant X6|carbohydrate (keratan sulfate Gal-6) sulfotransferase 1, transcript variant X3|carbohydrate (keratan sulfate Gal-6) sulfotransferase 1, transcript variant X1|carb…
gene22952	1.06519e-19	2.02038	up	protein_coding	C14H11orf96	chromosome 14 open reading frame, human C11orf96
gene23012	9.95539e-07	-1.48743	down	protein_coding	CAT	catalase
gene23030	1.1838e-08	1.71689	up	-	-	-
gene23044	0.00470715	-2.94084	down	protein_coding	PAX6	paired box 6, transcript variant X2|paired box 6, transcript variant X7|paired box 6, transcript variant X5|paired box 6, transcript variant X4|paired box 6, transcript variant X9|paired box 6, transcript variant X1|paired box 6, transcript variant X11|paired box 6, transcript variant X12|paired box 6, transcript variant X6|paired box 6, transcript variant X3|paired box 6, transcript variant X8|p…
gene23045	0.0010228	-1.04989	down	protein_coding	ELP4	elongator acetyltransferase complex subunit 4, transcript variant X3|elongator acetyltransferase complex subunit 4, transcript variant X2|elongator acetyltransferase complex subunit 4, transcript variant X6|elongator acetyltransferase complex subunit 4, transcript variant X1|elongator acetyltransferase complex subunit 4, transcript variant X4|elongator acetyltransferase complex subunit 4, transcr…
gene23057	0.000413924	-1.67416	down	-	-	-
gene23069	1.53001e-05	1.19278	up	protein_coding	BDNF	brain-derived neurotrophic factor, transcript variant X2|brain-derived neurotrophic factor, transcript variant X3|brain-derived neurotrophic factor, transcript variant X4|brain-derived neurotrophic factor, transcript variant X5|brain-derived neurotrophic factor, transcript variant X1
gene23075	0.000557209	-2.55218	down	protein_coding	BBOX1	butyrobetaine (gamma), 2-oxoglutarate dioxygenase (gamma-butyrobetaine hydroxylase) 1, transcript variant X1|butyrobetaine (gamma), 2-oxoglutarate dioxygenase (gamma-butyrobetaine hydroxylase) 1, transcript variant X2|butyrobetaine (gamma), 2-oxoglutarate dioxygenase (gamma-butyrobetaine hydroxylase) 1
gene23078	0.000873866	-1.43374	down	protein_coding	FIBIN	fin bud initiation factor homolog (zebrafish)
gene23128	2.13055e-08	1.20622	up	protein_coding	PTPN5	protein tyrosine phosphatase, non-receptor type 5, transcript variant X1|protein tyrosine phosphatase, non-receptor type 5, transcript variant X2
gene23232	0.000188758	-2.60282	down	protein_coding	WEE1	WEE1 G2 checkpoint kinase, transcript variant X2|WEE1 G2 checkpoint kinase, transcript variant X3|WEE1 G2 checkpoint kinase, transcript variant X1
gene23272	0.00737935	-1.00321	down	protein_coding	SYT9	synaptotagmin 9, transcript variant X1|synaptotagmin 9, transcript variant X2
gene23273	0.000326708	-3.07917	down	-	-	-
gene23311	0.000131789	1.57372	up	protein_coding	PRKCDBP	protein kinase C, delta binding protein
gene23312	3.44892e-05	1.09551	up	protein_coding	CCKBR	cholecystokinin B receptor, transcript variant X1|cholecystokinin B receptor, transcript variant X2
gene23370	0.000262878	3.96811	up	protein_coding	HBB	hemoglobin, beta
gene23441	2.69399e-05	-1.06414	down	protein_coding	RRM1	ribonucleotide reductase catalytic subunit M1, transcript variant X2|ribonucleotide reductase catalytic subunit M1, transcript variant X1
gene23474	0.000139948	1.04478	up	protein_coding	PDE2A	phosphodiesterase 2A
gene23496	0.00650899	1.13959	up	protein_coding	UCP2	uncoupling protein 2 (mitochondrial, proton carrier), transcript variant X1|uncoupling protein 2 (mitochondrial, proton carrier), transcript variant X3|uncoupling protein 2 (mitochondrial, proton carrier), transcript variant X2
gene2350	0.000319112	1.4744	up	protein_coding	LURAP1	leucine rich adaptor protein 1
gene23515	0.000557209	1.91838	up	protein_coding	CHRDL2	chordin-like protein 2 isoform X1
gene23593	0.00485398	1.51107	up	protein_coding	FAM181B	family with sequence similarity 181 member B
gene2361	3.75407e-07	-1.09188	down	protein_coding	NASP	nuclear autoantigenic sperm protein (histone-binding), transcript variant X4|nuclear autoantigenic sperm protein (histone-binding), transcript variant X5|nuclear autoantigenic sperm protein (histone-binding), transcript variant X3|nuclear autoantigenic sperm protein (histone-binding), transcript variant X1|nuclear autoantigenic sperm protein (histone-binding), transcript variant X2
gene2362	7.08846e-06	-1.27153	down	protein_coding	PRDX1	peroxiredoxin 1, transcript variant X1|peroxiredoxin 1
gene23632	6.06896e-12	4.12756	up	-	-	-
gene23655	0.00777003	-1.16619	down	protein_coding	FOLH1B	folate hydrolase 1B
gene23679	5.4304e-10	-6.99227	down	-	-	-
gene23868	0.00551763	1.0805	up	protein_coding	DRD2	dopamine receptor D2
gene23876	0.00250024	-1.09893	down	protein_coding	USP28	ubiquitin specific peptidase 28, transcript variant X15|ubiquitin specific peptidase 28, transcript variant X13|ubiquitin specific peptidase 28, transcript variant X12|ubiquitin specific peptidase 28, transcript variant X7|ubiquitin specific peptidase 28, transcript variant X11|ubiquitin specific peptidase 28, transcript variant X9|ubiquitin specific peptidase 28, transcript variant X2|ubiquitin …
gene23881	1.69877e-05	1.68385	up	protein_coding	LOC102115934	transmembrane protease serine 9-like
gene23884	0.00285159	1.01765	up	-	-	-
gene23900	7.4452e-06	2.11187	up	-	-	-
gene2396	0.000443636	2.22687	up	protein_coding	B4GALT2	UDP-Gal:betaGlcNAc beta 1,4- galactosyltransferase, polypeptide 2, transcript variant X2|UDP-Gal:betaGlcNAc beta 1,4- galactosyltransferase, polypeptide 2, transcript variant X1
gene23979	0.00253826	1.47907	up	protein_coding	C1QTNF5	C1q and tumor necrosis factor related protein 5
gene23981	0.00523057	1.03028	up	protein_coding	USP2	ubiquitin specific peptidase 2, transcript variant X4|ubiquitin specific peptidase 2, transcript variant X8|ubiquitin specific peptidase 2, transcript variant X1|ubiquitin specific peptidase 2, transcript variant X5|ubiquitin specific peptidase 2, transcript variant X6|ubiquitin specific peptidase 2, transcript variant X2|ubiquitin specific peptidase 2, transcript variant X3|ubiquitin specific pe…
gene24066	0.00116506	1.56895	up	protein_coding	NRGN	neurogranin, transcript variant X1|neurogranin, transcript variant X2
gene24087	0.00598646	-1.39686	down	protein_coding	CHEK1	serine/threonine-protein kinase Chk1 isoform X1
gene24096	0.00314441	-1.00255	down	protein_coding	HYLS1	hydrolethalus syndrome 1, transcript variant X5|hydrolethalus syndrome 1, transcript variant X1|hydrolethalus syndrome 1, transcript variant X4|hydrolethalus syndrome 1, transcript variant X2|hydrolethalus syndrome 1, transcript variant X3
gene24102	0.00217036	-1.16235	down	protein_coding	FAM118B	family with sequence similarity 118 member B, transcript variant X5|family with sequence similarity 118 member B, transcript variant X1|family with sequence similarity 118 member B, transcript variant X6|family with sequence similarity 118 member B|family with sequence similarity 118 member B, transcript variant X3|family with sequence similarity 118 member B, transcript variant X4|family with se…
gene24128	2.0852e-09	-1.65357	down	protein_coding	LOC102138538	cytochrome c oxidase subunit 4 isoform 1, mitochondrial-like
gene2414	7.04095e-05	1.9556	up	protein_coding	TIE1	tyrosine kinase with immunoglobulin like and EGF like domains 1, transcript variant X1|tyrosine kinase with immunoglobulin like and EGF like domains 1, transcript variant X2
gene24149	1.0749e-07	1.52767	up	protein_coding	ADAMTS15	ADAM metallopeptidase with thrombospondin type 1 motif 15
gene24166	0.00785914	-2.90281	down	-	-	-
gene24177	5.96487e-06	1.27199	up	protein_coding	B3GAT1	beta-1,3-glucuronyltransferase 1, transcript variant X1|beta-1,3-glucuronyltransferase 1, transcript variant X2
gene24184	2.37272e-07	1.46925	up	protein_coding	LRP5	low-density lipoprotein receptor-related protein 5
gene24204	3.69027e-05	2.15085	up	protein_coding	NOXA1	NADPH oxidase activator 1, transcript variant X3|NADPH oxidase activator 1, transcript variant X1|NADPH oxidase activator 1, transcript variant X5|NADPH oxidase activator 1, transcript variant X2
gene24205	0.000141775	1.53094	up	protein_coding	EXD3	exonuclease 3'-5' domain containing 3, transcript variant X1|exonuclease 3'-5' domain containing 3, transcript variant X4|exonuclease 3'-5' domain containing 3, transcript variant X2|exonuclease 3'-5' domain containing 3, transcript variant X3
gene24215	8.07815e-10	2.07707	up	protein_coding	RNF208	ring finger protein 208
gene24216	0.000630435	1.03049	up	protein_coding	LOC102144825	uncharacterized LOC102144825
gene24220	3.69662e-09	1.42553	up	protein_coding	SSNA1	Sjogren syndrome nuclear autoantigen 1
gene24224	9.40395e-06	1.7957	up	protein_coding	GRIN1	glutamate receptor, ionotropic, N-methyl D-aspartate 1, transcript variant X6|glutamate receptor, ionotropic, N-methyl D-aspartate 1, transcript variant X7|glutamate receptor, ionotropic, N-methyl D-aspartate 1, transcript variant X3|glutamate receptor, ionotropic, N-methyl D-aspartate 1, transcript variant X2|glutamate receptor, ionotropic, N-methyl D-aspartate 1, transcript variant X4|glutamate…
gene24235	4.50302e-06	1.01394	up	protein_coding	ABCA2	ATP binding cassette subfamily A member 2
gene24243	3.8157e-09	1.22933	up	protein_coding	FBXW5	F-box and WD repeat domain containing 5
gene24247	0.000150692	1.43029	up	protein_coding	C15H9orf172	chromosome 15 open reading frame, human C9orf172
gene24248	6.29216e-07	1.08857	up	protein_coding	RABL6	RAB, member RAS oncogene family-like 6, transcript variant X8|RAB, member RAS oncogene family-like 6, transcript variant X7|RAB, member RAS oncogene family-like 6, transcript variant X6|RAB, member RAS oncogene family-like 6, transcript variant X1|RAB, member RAS oncogene family-like 6, transcript variant X3|RAB, member RAS oncogene family-like 6, transcript variant X2|RAB, member RAS oncogene fa…
gene24250	2.5076e-06	1.20117	up	protein_coding	TMEM141	transmembrane protein 141
gene24253	4.05216e-22	4.85185	up	protein_coding	LCN6	epididymal-specific lipocalin-6 isoform X5
gene24257	6.94483e-06	1.67207	up	protein_coding	EGFL7	EGF like domain multiple 7, transcript variant X4|EGF like domain multiple 7, transcript variant X1|EGF like domain multiple 7, transcript variant X3|EGF like domain multiple 7, transcript variant X5|EGF like domain multiple 7, transcript variant X2
gene24266	9.8877e-05	1.44783	up	protein_coding	CARD9	caspase recruitment domain-containing protein 9 isoform X1
gene24268	3.27681e-10	1.30454	up	protein_coding	GPSM1	G-protein signaling modulator 1, transcript variant X2|G-protein signaling modulator 1, transcript variant X1
gene24279	0.00870901	1.00898	up	protein_coding	KCNT1	potassium channel, sodium activated subfamily T, member 1
gene24281	6.73094e-16	-6.63222	down	protein_coding	LCN9	epididymal-specific lipocalin-9
gene24298	8.2317e-09	1.39779	up	-	-	-
gene24309	8.27036e-09	1.74528	up	protein_coding	FAM163B	family with sequence similarity 163 member B, transcript variant X2|family with sequence similarity 163 member B, transcript variant X1
gene24310	0.000386159	2.49476	up	protein_coding	ADAMTSL2	ADAMTS like 2, transcript variant X2|ADAMTS like 2, transcript variant X1
gene24321	2.70472e-05	-1.06316	down	protein_coding	RPL7A	ribosomal protein L7a
gene24328	0.000516462	1.70145	up	protein_coding	GBGT1	globoside alpha-1,3-N-acetylgalactosaminyltransferase 1, transcript variant X5|globoside alpha-1,3-N-acetylgalactosaminyltransferase 1, transcript variant X2|globoside alpha-1,3-N-acetylgalactosaminyltransferase 1, transcript variant X6|globoside alpha-1,3-N-acetylgalactosaminyltransferase 1, transcript variant X7|globoside alpha-1,3-N-acetylgalactosaminyltransferase 1, transcript variant X3|glob…
gene24339	0.00285398	-1.26712	down	protein_coding	DDX31	DEAD-box helicase 31
gene24344	0.000104932	2.05404	up	protein_coding	NTNG2	netrin G2, transcript variant X4|netrin G2, transcript variant X2|netrin G2, transcript variant X3|netrin G2, transcript variant X1|netrin G2, transcript variant X5|netrin G2, transcript variant X6|netrin G2, transcript variant X7
gene24353	8.96506e-05	1.64283	up	protein_coding	PLPP7	phospholipid phosphatase 7 (inactive), transcript variant X1|phospholipid phosphatase 7 (inactive), transcript variant X2
gene24358	0.00665448	1.6335	up	protein_coding	LOC102147194	laminin subunit gamma-3
gene24360	0.00180151	1.03936	up	protein_coding	FIBCD1	fibrinogen C domain containing 1|fibrinogen C domain containing 1, transcript variant X1
gene24386	1.35007e-11	1.77903	up	protein_coding	IER5L	immediate early response 5-like
gene24399	1.01909e-10	1.53525	up	protein_coding	ENDOG	endonuclease G
gene24405	1.88209e-12	1.6029	up	protein_coding	WDR34	WD repeat domain 34
gene24408	6.56567e-05	-1.08954	down	protein_coding	ODF2	outer dense fiber of sperm tails 2, transcript variant X3|outer dense fiber of sperm tails 2, transcript variant X9|outer dense fiber of sperm tails 2, transcript variant X2|outer dense fiber of sperm tails 2, transcript variant X1|outer dense fiber of sperm tails 2, transcript variant X10|outer dense fiber of sperm tails 2, transcript variant X19|outer dense fiber of sperm tails 2, transcript va…
gene24419	1.09922e-06	1.38688	up	protein_coding	DNM1	dynamin 1, transcript variant X7|dynamin 1, transcript variant X5|dynamin 1, transcript variant X12|dynamin 1, transcript variant X10|dynamin 1, transcript variant X4|dynamin 1, transcript variant X11|dynamin 1, transcript variant X8|dynamin 1, transcript variant X3|dynamin 1, transcript variant X1|dynamin 1, transcript variant X14|dynamin 1, transcript variant X9|dynamin 1, transcript variant X1…
gene24440	4.6869e-08	1.2055	up	protein_coding	DENND1A	DENN/MADD domain containing 1A
gene24442	3.96746e-06	2.04323	up	protein_coding	CRB2	crumbs family member 2, transcript variant X2|crumbs family member 2, transcript variant X1|crumbs family member 2, transcript variant X3
gene24446	0.00188778	1.12916	up	protein_coding	GPR21	G protein-coupled receptor 21
gene24465	0.00734361	1.48163	up	protein_coding	PTGS1	prostaglandin G/H synthase 1
gene24488	0.000162657	-1.30241	down	protein_coding	PHF19	PHD finger protein 19, transcript variant X1|PHD finger protein 19, transcript variant X2|PHD finger protein 19, transcript variant X5|PHD finger protein 19, transcript variant X4|PHD finger protein 19, transcript variant X3
gene24497	0.00133503	1.61272	up	-	-	-
gene2450	0.0053107	1.34105	up	protein_coding	FOXO6	forkhead box O6
gene24514	2.02897e-10	-2.25724	down	protein_coding	TNC	tenascin C, transcript variant X1|tenascin C, transcript variant X2|tenascin C, transcript variant X5|tenascin C, transcript variant X7|tenascin C, transcript variant X6|tenascin C, transcript variant X3|tenascin C, transcript variant X4|tenascin C, transcript variant X8|tenascin C, transcript variant X9
gene24524	0.0032351	1.03941	up	protein_coding	DFNB31	deafness, autosomal recessive 31, transcript variant X2|deafness, autosomal recessive 31, transcript variant X1|deafness, autosomal recessive 31, transcript variant X3
gene24604	1.15323e-07	1.85188	up	protein_coding	KLF4	Kruppel-like factor 4 (gut)|Kruppel-like factor 4 (gut), transcript variant X1
gene2464	0.00448735	-1.20782	down	protein_coding	ZFP69	ZFP69 zinc finger protein, transcript variant X2|ZFP69 zinc finger protein, transcript variant X1|ZFP69 zinc finger protein, transcript variant X4|ZFP69 zinc finger protein, transcript variant X3
gene24702	0.00653407	-3.29147	down	protein_coding	IGFBPL1	insulin like growth factor binding protein-like 1
gene24746	1.0577e-08	1.20561	up	protein_coding	TMEM8B	transmembrane protein 8B, transcript variant X2|transmembrane protein 8B, transcript variant X4|transmembrane protein 8B, transcript variant X5|transmembrane protein 8B, transcript variant X6|transmembrane protein 8B, transcript variant X1|transmembrane protein 8B, transcript variant X7|transmembrane protein 8B, transcript variant X3
gene24804	2.36074e-05	-2.27877	down	protein_coding	KIF24	kinesin-like protein KIF24
gene24843	0.000783951	-1.47823	down	protein_coding	DDX58	probable ATP-dependent RNA helicase DDX58
gene24882	1.54121e-06	1.33399	up	protein_coding	TUSC1	tumor suppressor candidate 1
gene2490	0.00235874	1.57194	up	-	-	succinyl-CoA:3-ketoacid coenzyme A transferase 2, mitochondrial-like
gene24901	0.000271684	1.77767	up	protein_coding	CDKN2B	cyclin-dependent kinase inhibitor 2B (p15, inhibits CDK4)
gene24919	0.00652973	-1.36332	down	-	-	-
gene24949	0.00435405	-1.02638	down	protein_coding	DENND4C	DENN/MADD domain containing 4C, transcript variant X4|DENN/MADD domain containing 4C, transcript variant X2|DENN/MADD domain containing 4C, transcript variant X1|DENN/MADD domain containing 4C, transcript variant X5|DENN/MADD domain containing 4C, transcript variant X3
gene24952	0.00326497	-1.35797	down	protein_coding	HAUS6	HAUS augmin like complex subunit 6
gene24975	3.48432e-06	-1.58867	down	-	-	-
gene25071	0.00213055	1.67525	up	-	-	-
gene2512	6.22638e-12	1.54545	up	protein_coding	C1H1orf122	chromosome 1 open reading frame, human C1orf122
gene25178	0.0090999	1.48266	up	-	-	-
gene2518	4.05624e-06	-1.10153	down	protein_coding	GNL2	guanine nucleotide binding protein-like 2 (nucleolar)
gene2519	0.00281239	-1.50122	down	protein_coding	DNALI1	axonemal dynein light intermediate polypeptide 1
gene25250	0.00238222	-1.14358	down	-	-	-
gene25258	0.00499118	1.06355	up	protein_coding	GADD45G	growth arrest and DNA damage inducible gamma
gene25260	6.7854e-07	1.0583	up	protein_coding	PTGES2	prostaglandin E synthase 2
gene25269	0.000210418	1.06144	up	protein_coding	AK1	adenylate kinase 1, transcript variant X4|adenylate kinase 1, transcript variant X2|adenylate kinase 1, transcript variant X3|adenylate kinase 1, transcript variant X1
gene25279	2.06564e-11	1.93783	up	protein_coding	PTRH1	peptidyl-tRNA hydrolase 1 homolog
gene25286	0.00119426	1.5792	up	-	-	-
gene2534	1.84645e-08	2.35554	up	protein_coding	EVA1B	eva-1 homolog B (C. elegans), transcript variant X2|eva-1 homolog B (C. elegans), transcript variant X1
gene25346	7.81923e-19	Inf	up	protein_coding	LOC102118389	formin-like protein 20
gene25347	8.34759e-07	1.23873	up	protein_coding	WNK2	WNK lysine deficient protein kinase 2
gene2536	1.41059e-05	1.02285	up	protein_coding	MAP7D1	MAP7 domain containing 1, transcript variant X7|MAP7 domain containing 1, transcript variant X6|MAP7 domain containing 1, transcript variant X5|MAP7 domain containing 1, transcript variant X4|MAP7 domain containing 1, transcript variant X3|MAP7 domain containing 1, transcript variant X2|MAP7 domain containing 1, transcript variant X1
gene25364	0.00875612	1.3303	up	protein_coding	ANKRD26	ankyrin repeat domain-containing protein 26 isoform X4
gene25392	1.83975e-07	3.54597	up	-	-	-
gene25419	7.51733e-07	2.03135	up	-	-	-
gene25425	0.00116207	1.08049	up	protein_coding	DOC2B	double C2-like domains, beta
gene25429	0.002416	2.26813	up	-	-	-
gene25431	1.05312e-06	1.62673	up	protein_coding	FAM101B	family with sequence similarity 101 member B
gene25437	1.45717e-05	1.11517	up	protein_coding	GEMIN4	gem nuclear organelle associated protein 4, transcript variant X1|gem nuclear organelle associated protein 4, transcript variant X2
gene25448	0.00655347	1.30723	up	protein_coding	MYO1C	myosin IC, transcript variant X3|myosin IC, transcript variant X1|myosin IC, transcript variant X4|myosin IC, transcript variant X5|myosin IC, transcript variant X2
gene25452	1.6508e-07	1.44833	up	protein_coding	SLC43A2	solute carrier family 43 (amino acid system L transporter), member 2, transcript variant X1|solute carrier family 43 (amino acid system L transporter), member 2, transcript variant X2|solute carrier family 43 (amino acid system L transporter), member 2, transcript variant X3|solute carrier family 43 (amino acid system L transporter), member 2, transcript variant X4|solute carrier family 43 (amino…
gene25465	1.54683e-08	2.66134	up	protein_coding	HIC1	hypermethylated in cancer 1, transcript variant X1|hypermethylated in cancer 1, transcript variant X2
gene25471	0.00302637	1.0393	up	protein_coding	SGSM2	small G protein signaling modulator 2, transcript variant X1|small G protein signaling modulator 2, transcript variant X3|small G protein signaling modulator 2, transcript variant X2|small G protein signaling modulator 2, transcript variant X4
gene25472	1.11173e-05	1.01373	up	protein_coding	MNT	MAX network transcriptional repressor
gene25476	1.32728e-06	1.06684	up	protein_coding	CLUH	clustered mitochondria (cluA/CLU1) homolog, transcript variant X5|clustered mitochondria (cluA/CLU1) homolog, transcript variant X6|clustered mitochondria (cluA/CLU1) homolog, transcript variant X2|clustered mitochondria (cluA/CLU1) homolog, transcript variant X1|clustered mitochondria (cluA/CLU1) homolog, transcript variant X3|clustered mitochondria (cluA/CLU1) homolog, transcript variant X4
gene25478	3.92769e-06	1.22443	up	protein_coding	RAP1GAP2	RAP1 GTPase activating protein 2, transcript variant X1|RAP1 GTPase activating protein 2, transcript variant X3|RAP1 GTPase activating protein 2, transcript variant X2|RAP1 GTPase activating protein 2, transcript variant X6|RAP1 GTPase activating protein 2, transcript variant X10|RAP1 GTPase activating protein 2, transcript variant X7|RAP1 GTPase activating protein 2, transcript variant X5|RAP1 G…
gene25538	2.98607e-09	2.11199	up	protein_coding	C16H17orf107	chromosome 16 open reading frame, human C17orf107, transcript variant X1|chromosome 16 open reading frame, human C17orf107, transcript variant X2|chromosome 16 open reading frame, human C17orf107, transcript variant X3
gene25545	0.000174413	1.19832	up	protein_coding	CAMTA2	calmodulin binding transcription activator 2, transcript variant X8|calmodulin binding transcription activator 2, transcript variant X5|calmodulin binding transcription activator 2, transcript variant X2|calmodulin binding transcription activator 2, transcript variant X1|calmodulin binding transcription activator 2, transcript variant X7|calmodulin binding transcription activator 2, transcript va…
gene25551	0.0014795	1.28203	up	protein_coding	LOC107127711	uncharacterized LOC107127711, transcript variant X2|uncharacterized LOC107127711, transcript variant X1
gene25557	2.19927e-06	-1.4471	down	protein_coding	NUP88	nucleoporin 88kDa
gene25599	8.79727e-05	1.25231	up	protein_coding	ASGR1	asialoglycoprotein receptor 1, transcript variant X2|asialoglycoprotein receptor 1, transcript variant X1
gene25600	2.41384e-05	1.1826	up	protein_coding	DLG4	discs large homolog 4, transcript variant X7|discs large homolog 4, transcript variant X6|discs large homolog 4, transcript variant X3|discs large homolog 4, transcript variant X2|discs large homolog 4, transcript variant X5|discs large homolog 4, transcript variant X4|discs large homolog 4, transcript variant X1|discs large homolog 4, transcript variant X13|discs large homolog 4, transcript vari…
gene25629	2.60718e-09	1.51637	up	protein_coding	LOC102128998	tumor necrosis factor ligand superfamily member 12, transcript variant X1|tumor necrosis factor ligand superfamily member 12, transcript variant X2
gene25630	0.0030478	-1.38629	down	protein_coding	TNFSF13	tumor necrosis factor superfamily member 13, transcript variant X1|tumor necrosis factor superfamily member 13, transcript variant X3|tumor necrosis factor superfamily member 13, transcript variant X4|tumor necrosis factor superfamily member 13, transcript variant X2|tumor necrosis factor superfamily member 13, transcript variant X6|tumor necrosis factor superfamily member 13, transcript variant …
gene25669	0.00074326	1.39952	up	protein_coding	TMEM107	transmembrane protein 107, transcript variant X3|transmembrane protein 107, transcript variant X4|transmembrane protein 107, transcript variant X1|transmembrane protein 107, transcript variant X2
gene25687	0.00534986	1.27594	up	-	-	-
gene25691	0.00268315	1.52331	up	protein_coding	ARHGEF15	Rho guanine nucleotide exchange factor 15, transcript variant X3|Rho guanine nucleotide exchange factor 15, transcript variant X1|Rho guanine nucleotide exchange factor 15, transcript variant X2
gene25701	5.25906e-07	2.02006	up	protein_coding	PIK3R6	phosphoinositide-3-kinase regulatory subunit 6, transcript variant X1|phosphoinositide-3-kinase regulatory subunit 6, transcript variant X2
gene25736	1.7484e-13	-1.64412	down	protein_coding	SHISA6	shisa family member 6
gene25747	2.08819e-06	1.00877	up	protein_coding	ARHGAP44	Rho GTPase activating protein 44, transcript variant X4|Rho GTPase activating protein 44, transcript variant X1|Rho GTPase activating protein 44, transcript variant X3|Rho GTPase activating protein 44, transcript variant X2
gene25768	2.5102e-06	-1.31394	down	protein_coding	PMP22	peripheral myelin protein 22, transcript variant X2|peripheral myelin protein 22, transcript variant X1
gene25789	0.00168753	1.15976	up	protein_coding	TRPV2	transient receptor potential cation channel, subfamily V, member 2, transcript variant X8|transient receptor potential cation channel, subfamily V, member 2, transcript variant X7|transient receptor potential cation channel, subfamily V, member 2, transcript variant X3|transient receptor potential cation channel, subfamily V, member 2, transcript variant X2|transient receptor potential cation cha…
gene2581	0.000553404	-1.01072	down	protein_coding	AK2	adenylate kinase 2, transcript variant X1|adenylate kinase 2, transcript variant X2|adenylate kinase 2, transcript variant X3
gene25823	1.29833e-06	1.06334	up	protein_coding	RAI1	retinoic acid induced 1, transcript variant X4|retinoic acid induced 1, transcript variant X1|retinoic acid induced 1, transcript variant X2|retinoic acid induced 1, transcript variant X3|retinoic acid induced 1, transcript variant X5
gene25856	0.00059326	-1.82701	down	-	-	-
gene25857	0.00381519	1.03751	up	protein_coding	B9D1	B9 protein domain 1, transcript variant X1|B9 protein domain 1, transcript variant X2
gene2586	5.95303e-10	1.81907	up	protein_coding	TMEM54	transmembrane protein 54
gene25885	2.52351e-08	1.60025	up	protein_coding	KCNJ12	potassium channel, inwardly rectifying subfamily J, member 12, transcript variant X1|potassium channel, inwardly rectifying subfamily J, member 12, transcript variant X2
gene25888	0.00184312	-1.23115	down	protein_coding	C16H17orf51	chromosome 16 open reading frame, human C17orf51
gene25912	0.00318555	-1.61558	down	protein_coding	RPS17	40S ribosomal protein S17
gene25927	3.15615e-07	-1.26208	down	protein_coding	ALDOC	aldolase, fructose-bisphosphate C, transcript variant X1|aldolase, fructose-bisphosphate C, transcript variant X2|aldolase, fructose-bisphosphate C, transcript variant X4|aldolase, fructose-bisphosphate C, transcript variant X5|aldolase, fructose-bisphosphate C, transcript variant X3
gene25947	0.00896086	-1.85547	down	protein_coding	PIPOX	pipecolic acid oxidase
gene25954	0.00582414	1.17726	up	protein_coding	TP53I13	tumor protein p53 inducible protein 13, transcript variant X3|tumor protein p53 inducible protein 13, transcript variant X2|tumor protein p53 inducible protein 13, transcript variant X4|tumor protein p53 inducible protein 13, transcript variant X5|tumor protein p53 inducible protein 13, transcript variant X1
gene26005	1.21525e-11	-3.53255	down	protein_coding	LOC102134263	60S ribosomal protein L28
gene2602	0.000767307	1.6837	up	protein_coding	FAM229A	family with sequence similarity 229 member A
gene26046	2.81631e-06	1.50568	up	protein_coding	RASL10B	RAS-like family 10 member B
gene26076	0.00478737	1.30956	up	protein_coding	TBKBP1	TBK1 binding protein 1
gene26119	1.03565e-05	-1.14314	down	protein_coding	CALCOCO2	calcium binding and coiled-coil domain 2, transcript variant X1|calcium binding and coiled-coil domain 2, transcript variant X2
gene26158	0.0011943	-1.69408	down	protein_coding	EME1	crossover junction endonuclease EME1 isoform X3
gene2619	3.02949e-08	1.30072	up	protein_coding	ADGRB2	adhesion G protein-coupled receptor B2, transcript variant X1|adhesion G protein-coupled receptor B2, transcript variant X3|adhesion G protein-coupled receptor B2, transcript variant X4|adhesion G protein-coupled receptor B2, transcript variant X5|adhesion G protein-coupled receptor B2, transcript variant X8|adhesion G protein-coupled receptor B2, transcript variant X7|adhesion G protein-coupled …
gene26208	0.00293044	1.39819	up	-	-	-
gene26211	1.25311e-08	-1.76134	down	protein_coding	TMEM100	transmembrane protein 100, transcript variant X4|transmembrane protein 100, transcript variant X2|transmembrane protein 100, transcript variant X3|transmembrane protein 100, transcript variant X5|transmembrane protein 100, transcript variant X1|transmembrane protein 100
gene26227	1.02355e-07	-1.25135	down	protein_coding	MSI2	musashi RNA binding protein 2, transcript variant X2|musashi RNA binding protein 2, transcript variant X8|musashi RNA binding protein 2, transcript variant X1|musashi RNA binding protein 2, transcript variant X4|musashi RNA binding protein 2, transcript variant X6|musashi RNA binding protein 2, transcript variant X3|musashi RNA binding protein 2, transcript variant X5|musashi RNA binding protein …
gene26236	5.47688e-10	1.40836	up	protein_coding	DYNLL2	dynein, light chain, LC8-type 2
gene26245	0.00466135	1.5397	up	protein_coding	BZRAP1	benzodiazepine receptor (peripheral) associated protein 1, transcript variant X16|benzodiazepine receptor (peripheral) associated protein 1, transcript variant X2|benzodiazepine receptor (peripheral) associated protein 1, transcript variant X17|benzodiazepine receptor (peripheral) associated protein 1, transcript variant X5|benzodiazepine receptor (peripheral) associated protein 1, transcript var…
gene26309	0.00158034	-1.00381	down	protein_coding	AATF	apoptosis antagonizing transcription factor
gene26319	0.00119209	-1.18154	down	protein_coding	DDX52	DEAD-box helicase 52, transcript variant X1|DEAD-box helicase 52, transcript variant X4|DEAD-box helicase 52, transcript variant X3
gene26326	4.0895e-06	1.45693	up	protein_coding	SRCIN1	SRC kinase signaling inhibitor 1, transcript variant X2|SRC kinase signaling inhibitor 1, transcript variant X3|SRC kinase signaling inhibitor 1, transcript variant X1
gene26327	5.07005e-07	2.43283	up	protein_coding	C16H17orf96	chromosome 16 open reading frame, human C17orf96
gene26330	4.08453e-10	2.09762	up	protein_coding	CISD3	CDGSH iron sulfur domain 3, transcript variant X1|CDGSH iron sulfur domain 3, transcript variant X2
gene26364	0.00575763	1.36646	up	protein_coding	PNMT	phenylethanolamine N-methyltransferase, transcript variant X2|phenylethanolamine N-methyltransferase, transcript variant X1
gene26389	0.00201339	1.1378	up	protein_coding	GJD3	gap junction protein delta 3
gene26390	0.00962815	-3.57166	down	protein_coding	TOP2A	topoisomerase (DNA) II alpha, transcript variant X1|topoisomerase (DNA) II alpha, transcript variant X2
gene26461	0.00525655	-1.14363	down	protein_coding	FKBP10	FK506 binding protein 10, transcript variant X1|FK506 binding protein 10, transcript variant X2
gene26480	0.000720539	1.24771	up	protein_coding	GHDC	GH3 domain containing, transcript variant X1|GH3 domain containing, transcript variant X2
gene26496	0.000250824	1.27206	up	protein_coding	PLEKHH3	pleckstrin homology, MyTH4 and FERM domain containing H3, transcript variant X2|pleckstrin homology, MyTH4 and FERM domain containing H3, transcript variant X1|pleckstrin homology, MyTH4 and FERM domain containing H3, transcript variant X3
gene26497	2.42288e-06	2.61252	up	protein_coding	CCR10	chemokine (C-C motif) receptor 10
gene26498	0.000223272	1.0104	up	protein_coding	CNTNAP1	contactin associated protein 1, transcript variant X1|contactin associated protein 1, transcript variant X2
gene26510	0.001719	2.07222	up	-	-	membrane primary amine oxidase-like isoform X1
gene26528	7.4452e-06	1.05365	up	protein_coding	ARL4D	ADP ribosylation factor like GTPase 4D, transcript variant X1|ADP ribosylation factor like GTPase 4D, transcript variant X2
gene26541	0.000541631	1.16191	up	protein_coding	MPP2	membrane protein, palmitoylated 2, transcript variant X1|membrane protein, palmitoylated 2, transcript variant X3|membrane protein, palmitoylated 2, transcript variant X2
gene2655	1.27418e-05	1.401	up	-	-	-
gene26563	5.6277e-11	1.9972	up	protein_coding	FAM171A2	family with sequence similarity 171 member A2
gene26581	0.000267472	1.29189	up	protein_coding	C1QL1	complement component 1, q subcomponent-like 1
gene26584	2.23255e-06	1.80472	up	protein_coding	PLCD3	phospholipase C delta 3
gene26585	0.00229643	1.13116	up	protein_coding	ACBD4	acyl-CoA binding domain containing 4, transcript variant X6|acyl-CoA binding domain containing 4, transcript variant X7|acyl-CoA binding domain containing 4, transcript variant X8|acyl-CoA binding domain containing 4, transcript variant X4|acyl-CoA binding domain containing 4, transcript variant X1|acyl-CoA binding domain containing 4, transcript variant X2|acyl-CoA binding domain containing 4, t…
gene26589	3.96177e-05	4.13237	up	protein_coding	LOC102143069	translation initiation factor IF-2-like
gene26590	0.00558069	1.24155	up	protein_coding	FMNL1	formin like 1
gene26595	9.69874e-05	1.75681	up	protein_coding	ARHGAP27	Rho GTPase activating protein 27, transcript variant X3|Rho GTPase activating protein 27, transcript variant X2|Rho GTPase activating protein 27, transcript variant X1
gene26600	0.00033224	-1.87938	down	-	-	-
gene26602	0.00840505	-1.79034	down	-	-	nucleosome-remodeling factor subunit BPTF, partial
gene26606	2.61208e-09	2.57377	up	protein_coding	RPRML	reprimo-like
gene26684	0.000733857	-1.66589	down	protein_coding	CEP95	centrosomal protein 95kDa, transcript variant X1|centrosomal protein 95kDa, transcript variant X2
gene26755	0.000296882	-1.2697	down	protein_coding	SOX9	SRY-box 9
gene26776	0.000906979	-2.68901	down	protein_coding	KIF19	kinesin-like protein KIF19
gene26826	0.000315823	1.73774	up	protein_coding	LLGL2	lethal giant larvae homolog 2 (Drosophila), transcript variant X1|lethal giant larvae homolog 2 (Drosophila), transcript variant X2|lethal giant larvae homolog 2 (Drosophila), transcript variant X3|lethal giant larvae homolog 2 (Drosophila), transcript variant X4
gene26843	8.38125e-05	1.06076	up	protein_coding	FBF1	Fas (TNFRSF6) binding factor 1, transcript variant X2|Fas (TNFRSF6) binding factor 1, transcript variant X3|Fas (TNFRSF6) binding factor 1, transcript variant X5|Fas (TNFRSF6) binding factor 1, transcript variant X11|Fas (TNFRSF6) binding factor 1, transcript variant X9|Fas (TNFRSF6) binding factor 1, transcript variant X10|Fas (TNFRSF6) binding factor 1, transcript variant X8|Fas (TNFRSF6) bindi…
gene26894	0.00561844	-3.09134	down	-	-	survivin
gene26908	0.000320602	1.11573	up	protein_coding	C1QTNF1	C1q and tumor necrosis factor related protein 1, transcript variant X1|C1q and tumor necrosis factor related protein 1, transcript variant X4|C1q and tumor necrosis factor related protein 1, transcript variant X3|C1q and tumor necrosis factor related protein 1, transcript variant X2
gene26909	8.48211e-07	1.7544	up	protein_coding	ENGASE	endo-beta-N-acetylglucosaminidase, transcript variant X1|endo-beta-N-acetylglucosaminidase, transcript variant X2|endo-beta-N-acetylglucosaminidase, transcript variant X5|endo-beta-N-acetylglucosaminidase, transcript variant X3|endo-beta-N-acetylglucosaminidase, transcript variant X4
gene26924	0.000450476	1.41898	up	protein_coding	SLC26A11	solute carrier family 26 (anion exchanger), member 11, transcript variant X2|solute carrier family 26 (anion exchanger), member 11, transcript variant X3|solute carrier family 26 (anion exchanger), member 11, transcript variant X4|solute carrier family 26 (anion exchanger), member 11, transcript variant X5|solute carrier family 26 (anion exchanger), member 11, transcript variant X7|solute carrier…
gene2693	6.73526e-08	2.13467	up	protein_coding	CD164L2	CD164 sialomucin-like 2 protein
gene26933	1.47314e-10	1.46529	up	protein_coding	CHMP6	charged multivesicular body protein 6
gene26935	0.00132952	1.02899	up	protein_coding	BAIAP2	BAI1-associated protein 2, transcript variant X5|BAI1-associated protein 2|BAI1-associated protein 2, transcript variant X6|BAI1-associated protein 2, transcript variant X4|BAI1-associated protein 2, transcript variant X1|BAI1-associated protein 2, transcript variant X3|BAI1-associated protein 2, transcript variant X2|BAI1-associated protein 2, transcript variant X7
gene26936	4.66086e-05	1.77026	up	protein_coding	AATK	apoptosis-associated tyrosine kinase, transcript variant X3|apoptosis-associated tyrosine kinase, transcript variant X2|apoptosis-associated tyrosine kinase, transcript variant X1|apoptosis-associated tyrosine kinase, transcript variant X4
gene26942	6.92784e-12	1.92522	up	protein_coding	C16H17orf89	chromosome 16 open reading frame, human C17orf89
gene26953	0.00979707	1.32196	up	protein_coding	LOC107127874	nuclear protein localization protein 4 homolog
gene26959	8.4798e-07	1.06215	up	protein_coding	HGS	hepatocyte growth factor-regulated tyrosine kinase substrate
gene26961	0.00055118	1.26303	up	protein_coding	SLC25A10	solute carrier family 25 (mitochondrial carrier; dicarboxylate transporter), member 10, transcript variant X1|solute carrier family 25 (mitochondrial carrier; dicarboxylate transporter), member 10, transcript variant X2
gene26964	1.30881e-10	1.33363	up	protein_coding	FAM195B	family with sequence similarity 195 member B, transcript variant X1|family with sequence similarity 195 member B, transcript variant X2
gene26969	4.45403e-06	1.01853	up	protein_coding	ANAPC11	anaphase promoting complex subunit 11, transcript variant X2|anaphase promoting complex subunit 11, transcript variant X1|anaphase promoting complex subunit 11, transcript variant X3|anaphase promoting complex subunit 11, transcript variant X4|anaphase promoting complex subunit 11, transcript variant X5|anaphase promoting complex subunit 11, transcript variant X6
gene26972	5.17625e-07	1.07771	up	protein_coding	PCYT2	phosphate cytidylyltransferase 2, ethanolamine, transcript variant X1|phosphate cytidylyltransferase 2, ethanolamine, transcript variant X3|phosphate cytidylyltransferase 2, ethanolamine, transcript variant X2
gene26974	3.78255e-14	1.55513	up	protein_coding	MAFG	v-maf avian musculoaponeurotic fibrosarcoma oncogene homolog G, transcript variant X2|v-maf avian musculoaponeurotic fibrosarcoma oncogene homolog G, transcript variant X1
gene26977	1.19554e-06	2.59939	up	protein_coding	MYADML2	myeloid-associated differentiation marker-like 2, transcript variant X2|myeloid-associated differentiation marker-like 2, transcript variant X1
gene26983	1.87433e-06	1.0475	up	protein_coding	DCXR	dicarbonyl/L-xylulose reductase
gene26991	0.000383875	2.55995	up	protein_coding	SLC16A3	solute carrier family 16 (monocarboxylate transporter), member 3, transcript variant X5|solute carrier family 16 (monocarboxylate transporter), member 3, transcript variant X4|solute carrier family 16 (monocarboxylate transporter), member 3, transcript variant X7|solute carrier family 16 (monocarboxylate transporter), member 3, transcript variant X1|solute carrier family 16 (monocarboxylate trans…
gene27014	0.000582766	1.20949	up	protein_coding	METRNL	meteorin, glial cell differentiation regulator-like
gene27025	0.00111084	1.69761	up	-	-	-
gene27077	1.40542e-08	1.25939	up	protein_coding	LOC102142806	M-phase phosphoprotein 8, transcript variant X2|M-phase phosphoprotein 8, transcript variant X1
gene27079	0.00762156	1.49782	up	-	-	-
gene27114	6.46599e-06	-1.325	down	protein_coding	PARP4	poly(ADP-ribose) polymerase family member 4
gene27205	0.00177948	1.70457	up	protein_coding	KL	klotho
gene27235	5.4606e-08	-1.25833	down	protein_coding	SUPT20H	SPT20 homolog, SAGA complex component, transcript variant X25|SPT20 homolog, SAGA complex component, transcript variant X7|SPT20 homolog, SAGA complex component, transcript variant X21|SPT20 homolog, SAGA complex component, transcript variant X28|SPT20 homolog, SAGA complex component, transcript variant X30|SPT20 homolog, SAGA complex component, transcript variant X13|SPT20 homolog, SAGA complex …
gene27310	4.40772e-07	1.15175	up	protein_coding	SERP2	stress-associated endoplasmic reticulum protein family member 2, transcript variant X2|stress-associated endoplasmic reticulum protein family member 2, transcript variant X4
gene27315	3.3151e-07	-3.65957	down	-	-	-
gene27330	0.000254948	-1.94913	down	-	-	-
gene2734	0.00237292	1.67864	up	protein_coding	FAM110D	family with sequence similarity 110 member D
gene2739	5.82794e-09	1.41195	up	protein_coding	EXTL1	exostosin-like glycosyltransferase 1, transcript variant X2|exostosin-like glycosyltransferase 1, transcript variant X1
gene27427	1.59377e-11	1.44004	up	protein_coding	PCDH8	protocadherin 8, transcript variant X1|protocadherin 8, transcript variant X2
gene2744	0.00834588	-1.06002	down	protein_coding	STMN1	stathmin 1, transcript variant X2|stathmin 1, transcript variant X1|stathmin 1, transcript variant X3|stathmin 1, transcript variant X4
gene27455	6.25814e-06	-1.20594	down	protein_coding	TDRD3	tudor domain containing 3, transcript variant X5|tudor domain containing 3, transcript variant X3|tudor domain containing 3, transcript variant X1|tudor domain containing 3, transcript variant X4|tudor domain containing 3, transcript variant X2|tudor domain containing 3, transcript variant X6
gene27485	4.18378e-05	1.07498	up	protein_coding	MZT1	mitotic spindle organizing protein 1
gene27488	9.00331e-05	-1.52004	down	protein_coding	PIBF1	progesterone immunomodulatory binding factor 1, transcript variant X1|progesterone immunomodulatory binding factor 1, transcript variant X3|progesterone immunomodulatory binding factor 1, transcript variant X2|progesterone immunomodulatory binding factor 1, transcript variant X7|progesterone immunomodulatory binding factor 1, transcript variant X5
gene27490	0.000673387	1.67606	up	protein_coding	KLF5	Kruppel-like factor 5 (intestinal), transcript variant X2|Kruppel-like factor 5 (intestinal), transcript variant X1
gene2751	1.96795e-06	1.18458	up	protein_coding	MAN1C1	mannosidase, alpha, class 1C, member 1, transcript variant X2|mannosidase, alpha, class 1C, member 1, transcript variant X1
gene27533	2.53744e-06	-4.72409	down	protein_coding	LOC102135504	60S ribosomal protein L7
gene27549	0.000728131	-1.87328	down	-	-	-
gene27557	2.56609e-08	1.2679	up	protein_coding	SLITRK1	SLIT and NTRK like family member 1
gene27640	0.00184085	2.18834	up	protein_coding	LOC107128021	uncharacterized LOC107128021
gene27649	0.000106048	-4.40741	down	-	-	-
gene27664	0.0039455	1.57263	up	-	-	-
gene27675	1.47699e-05	-1.04177	down	protein_coding	ERCC5	excision repair cross-complementation group 5
gene27700	3.63158e-07	1.51642	up	protein_coding	FAM155A	family with sequence similarity 155 member A, transcript variant X2|family with sequence similarity 155 member A, transcript variant X1
gene27709	8.02416e-07	1.09111	up	protein_coding	IRS2	insulin receptor substrate 2
gene27773	0.00224486	-1.41154	down	-	-	poly [ADP-ribose] polymerase 4-like
gene27785	4.67622e-11	1.497	up	protein_coding	PQLC1	PQ loop repeat containing 1, transcript variant X4|PQ loop repeat containing 1, transcript variant X1|PQ loop repeat containing 1, transcript variant X2|PQ loop repeat containing 1, transcript variant X3
gene27786	6.14209e-12	2.88859	up	protein_coding	KCNG2	potassium channel, voltage gated modifier subfamily G, member 2
gene27805	0.00355138	1.18117	up	protein_coding	GALR1	galanin receptor type 1
gene27825	0.00541506	-1.41867	down	protein_coding	LOC102126216	uncharacterized LOC102126216
gene27837	4.12616e-06	1.20455	up	protein_coding	LOC102138211	uncharacterized LOC102138211, transcript variant X2|uncharacterized LOC102138211, transcript variant X1|uncharacterized LOC102138211, transcript variant X3
gene27857	5.54051e-06	-1.11738	down	-	-	-
gene27940	1.75527e-25	3.27661	up	-	-	-
gene27970	2.32684e-06	-1.21685	down	protein_coding	MBD2	methyl-CpG binding domain protein 2
gene27973	4.09358e-08	-1.43171	down	protein_coding	DCC	DCC netrin 1 receptor, transcript variant X4|DCC netrin 1 receptor, transcript variant X1|DCC netrin 1 receptor, transcript variant X5|DCC netrin 1 receptor, transcript variant X3|DCC netrin 1 receptor, transcript variant X2
gene27998	0.000439252	-1.19879	down	protein_coding	MYO5B	myosin VB, transcript variant X1|myosin VB, transcript variant X3|myosin VB, transcript variant X5|myosin VB, transcript variant X4|myosin VB, transcript variant X2
gene28005	5.31794e-06	1.22166	up	-	-	-
gene28015	5.91971e-08	1.40874	up	protein_coding	SMAD7	SMAD family member 7, transcript variant X1|SMAD family member 7, transcript variant X2
gene28092	0.00104901	-1.11096	down	-	-	-
gene28126	0.00290033	-1.72837	down	protein_coding	DSC3	desmocollin-3
gene28137	0.000309619	-1.53999	down	protein_coding	CHST9	carbohydrate sulfotransferase 9 isoform 1
gene28138	0.00474429	-1.93869	down	protein_coding	AQP4	aquaporin 4
gene28150	0.00325796	-1.57537	down	protein_coding	ZNF521	zinc finger protein 521, transcript variant X1|zinc finger protein 521, transcript variant X4|zinc finger protein 521, transcript variant X5|zinc finger protein 521, transcript variant X6|zinc finger protein 521, transcript variant X3|zinc finger protein 521, transcript variant X2|zinc finger protein 521, transcript variant X7
gene28229	0.000427099	-2.27132	down	-	-	-
gene2825	0.000277829	1.59293	up	protein_coding	SH2D5	SH2 domain containing 5, transcript variant X1|SH2 domain containing 5, transcript variant X2|SH2 domain containing 5, transcript variant X4|SH2 domain containing 5, transcript variant X3
gene28268	5.94599e-16	1.689	up	protein_coding	ANKRD12	ankyrin repeat domain 12, transcript variant X2|ankyrin repeat domain 12, transcript variant X7|ankyrin repeat domain 12, transcript variant X10|ankyrin repeat domain 12, transcript variant X1|ankyrin repeat domain 12, transcript variant X11|ankyrin repeat domain 12, transcript variant X5|ankyrin repeat domain 12, transcript variant X6|ankyrin repeat domain 12, transcript variant X9|ankyrin repea…
gene28287	5.94395e-07	1.41267	up	protein_coding	MPPE1	metallophosphoesterase 1
gene2830	3.22621e-32	6.25537	up	protein_coding	FAM43B	family with sequence similarity 43 member B
gene28302	3.03582e-05	-1.68246	down	-	-	-
gene28313	3.89191e-05	-1.04635	down	protein_coding	PTPN2	protein tyrosine phosphatase, non-receptor type 2, transcript variant X3|protein tyrosine phosphatase, non-receptor type 2, transcript variant X2|protein tyrosine phosphatase, non-receptor type 2, transcript variant X1|protein tyrosine phosphatase, non-receptor type 2, transcript variant X6|protein tyrosine phosphatase, non-receptor type 2, transcript variant X4|protein tyrosine phosphatase, non-…
gene2833	0.00130877	1.03541	up	protein_coding	CAMK2N1	calcium/calmodulin-dependent protein kinase II inhibitor 1
gene28330	0.000176315	1.30781	up	protein_coding	IER3IP1	immediate early response 3-interacting protein 1
gene28332	0.00039829	1.21348	up	protein_coding	PLPP2	phospholipid phosphatase 2, transcript variant X1|phospholipid phosphatase 2, transcript variant X2
gene28335	5.47646e-09	1.56383	up	protein_coding	C2CD4C	C2 calcium-dependent domain containing 4C
gene28336	2.2491e-05	1.51214	up	protein_coding	SHC2	SHC (Src homology 2 domain containing) transforming protein 2
gene28340	1.17532e-07	1.14177	up	protein_coding	CDC34	cell division cycle 34
gene28341	8.83007e-06	1.33316	up	protein_coding	BSG	basigin (Ok blood group), transcript variant X1|basigin (Ok blood group), transcript variant X2
gene28342	3.98032e-05	2.06929	up	protein_coding	HCN2	hyperpolarization activated cyclic nucleotide gated potassium channel 2
gene28344	3.24006e-06	2.45449	up	protein_coding	FGF22	fibroblast growth factor 22
gene28348	4.82968e-05	1.60232	up	protein_coding	PALM	paralemmin, transcript variant X2|paralemmin, transcript variant X1
gene28351	4.26701e-21	2.01404	up	protein_coding	PLPPR3	phospholipid phosphatase related 3
gene28356	1.19369e-09	1.42992	up	protein_coding	MED16	mediator complex subunit 16, transcript variant X1|mediator complex subunit 16, transcript variant X2|mediator complex subunit 16, transcript variant X3
gene28367	0.00367855	1.25767	up	protein_coding	SBNO2	strawberry notch homolog 2 (Drosophila), transcript variant X1|strawberry notch homolog 2 (Drosophila), transcript variant X2
gene28369	2.84033e-09	1.60734	up	protein_coding	STK11	serine/threonine kinase 11, transcript variant X1|serine/threonine kinase 11, transcript variant X2|serine/threonine kinase 11, transcript variant X3
gene28370	1.48142e-05	2.45659	up	protein_coding	CBARP	calcium channel, voltage-dependent, beta subunit associated regulatory protein
gene28382	4.41018e-11	1.40766	up	protein_coding	NDUFS7	NADH:ubiquinone oxidoreductase core subunit S7, transcript variant X2|NADH:ubiquinone oxidoreductase core subunit S7, transcript variant X3|NADH:ubiquinone oxidoreductase core subunit S7, transcript variant X1
gene28386	0.00291977	1.75786	up	protein_coding	APC2	adenomatosis polyposis coli 2, transcript variant X4|adenomatosis polyposis coli 2, transcript variant X3|adenomatosis polyposis coli 2, transcript variant X1|adenomatosis polyposis coli 2, transcript variant X2
gene28388	2.10415e-09	1.35129	up	protein_coding	C19H19orf25	chromosome 19 open reading frame, human C19orf25
gene28390	1.73745e-09	2.23466	up	protein_coding	REEP6	receptor accessory protein 6
gene28392	6.27912e-08	3.0906	up	protein_coding	PLK5	inactive serine/threonine-protein kinase PLK5 isoform X2
gene28393	3.10554e-06	2.41548	up	protein_coding	MEX3D	mex-3 RNA binding family member D
gene28401	2.92562e-05	1.91563	up	protein_coding	ABHD17A	abhydrolase domain containing 17A, transcript variant X1|abhydrolase domain containing 17A, transcript variant X2
gene28413	0.000113888	1.04742	up	protein_coding	DOT1L	DOT1-like histone H3K79 methyltransferase, transcript variant X1|DOT1-like histone H3K79 methyltransferase, transcript variant X3|DOT1-like histone H3K79 methyltransferase, transcript variant X4|DOT1-like histone H3K79 methyltransferase, transcript variant X2
gene28420	9.11318e-24	6.74485	up	protein_coding	LINGO3	leucine rich repeat and Ig domain containing 3
gene28423	0.000359017	1.71285	up	protein_coding	TMPRSS9	transmembrane protease, serine 9
gene28425	6.7048e-07	1.06045	up	protein_coding	LMNB2	lamin B2, transcript variant X2|lamin B2, transcript variant X1|lamin B2, transcript variant X3
gene28428	1.43953e-06	2.32588	up	-	-	-
gene28430	3.59516e-06	2.4415	up	protein_coding	DIRAS1	DIRAS family, GTP-binding RAS-like 1
gene28433	1.58435e-07	1.24821	up	protein_coding	THOP1	thimet oligopeptidase 1
gene28441	0.000553404	1.09257	up	protein_coding	TLE2	transducin like enhancer of split 2
gene28444	2.073e-07	1.0925	up	protein_coding	GNA11	guanine nucleotide binding protein (G protein), alpha 11 (Gq class)
gene28449	1.07191e-05	1.57439	up	protein_coding	NFIC	nuclear factor I/C (CCAAT-binding transcription factor)
gene28451	5.07005e-07	1.36449	up	protein_coding	DOHH	deoxyhypusine hydroxylase/monooxygenase, transcript variant X5|deoxyhypusine hydroxylase/monooxygenase, transcript variant X2|deoxyhypusine hydroxylase/monooxygenase, transcript variant X3|deoxyhypusine hydroxylase/monooxygenase, transcript variant X1|deoxyhypusine hydroxylase/monooxygenase, transcript variant X4
gene28454	2.22402e-19	2.01665	up	protein_coding	MFSD12	major facilitator superfamily domain containing 12, transcript variant X2|major facilitator superfamily domain containing 12, transcript variant X1
gene28458	0.00160983	1.60799	up	protein_coding	TBXA2R	thromboxane A2 receptor
gene28459	8.4798e-07	1.22592	up	protein_coding	CACTIN	cactin, spliceosome C complex subunit
gene28460	3.42885e-07	1.30335	up	protein_coding	PIP5K1C	phosphatidylinositol-4-phosphate 5-kinase, type I, gamma, transcript variant X2|phosphatidylinositol-4-phosphate 5-kinase, type I, gamma, transcript variant X5|phosphatidylinositol-4-phosphate 5-kinase, type I, gamma, transcript variant X3|phosphatidylinositol-4-phosphate 5-kinase, type I, gamma, transcript variant X4|phosphatidylinositol-4-phosphate 5-kinase, type I, gamma, transcript variant X1…
gene28470	9.29778e-05	1.22854	up	-	-	-
gene28473	1.31777e-12	1.52148	up	protein_coding	ATCAY	ataxia, cerebellar, Cayman type
gene28475	1.89078e-06	1.10248	up	protein_coding	DAPK3	death-associated protein kinase 3, transcript variant X3|death-associated protein kinase 3, transcript variant X2|death-associated protein kinase 3, transcript variant X1
gene28478	0.0001304	1.25931	up	protein_coding	ZBTB7A	zinc finger and BTB domain containing 7A
gene28489	3.34213e-08	1.48286	up	protein_coding	MPND	MPN domain containing, transcript variant X2|MPN domain containing, transcript variant X1
gene2849	1.47699e-05	1.31555	up	protein_coding	HTR6	5-hydroxytryptamine (serotonin) receptor 6, G protein-coupled
gene28497	4.75624e-07	3.80321	up	protein_coding	SEMA6B	semaphorin 6B
gene28498	2.33213e-05	1.02471	up	protein_coding	TNFAIP8L1	TNF alpha induced protein 8 like 1, transcript variant X1|TNF alpha induced protein 8 like 1, transcript variant X3|TNF alpha induced protein 8 like 1, transcript variant X2
gene28503	0.00542113	1.62385	up	protein_coding	LOC102121592	putative uncharacterized protein encoded by MIR7-3HG, transcript variant X1|putative uncharacterized protein encoded by MIR7-3HG, transcript variant X5|putative uncharacterized protein encoded by MIR7-3HG, transcript variant X6|putative uncharacterized protein encoded by MIR7-3HG, transcript variant X4|putative uncharacterized protein encoded by MIR7-3HG, transcript variant X2|putative uncharacte…
gene28506	8.68586e-07	-1.80979	down	protein_coding	PLIN3	perilipin 3
gene28508	1.59277e-05	-2.80937	down	protein_coding	UHRF1	ubiquitin-like with PHD and ring finger domains 1, transcript variant X1|ubiquitin-like with PHD and ring finger domains 1, transcript variant X2|ubiquitin-like with PHD and ring finger domains 1, transcript variant X3|ubiquitin-like with PHD and ring finger domains 1, transcript variant X4
gene28515	0.005145	1.44081	up	-	-	-
gene28519	3.34582e-05	1.0114	up	protein_coding	HSD11B1L	hydroxysteroid (11-beta) dehydrogenase 1-like, transcript variant X11|hydroxysteroid (11-beta) dehydrogenase 1-like, transcript variant X15|hydroxysteroid (11-beta) dehydrogenase 1-like, transcript variant X13|hydroxysteroid (11-beta) dehydrogenase 1-like, transcript variant X16|hydroxysteroid (11-beta) dehydrogenase 1-like, transcript variant X8|hydroxysteroid (11-beta) dehydrogenase 1-like, tra…
gene28532	0.00062705	1.08845	up	protein_coding	CAPS	calcyphosine
gene28542	9.38711e-05	1.02536	up	-	-	-
gene28545	2.75794e-10	1.66235	up	protein_coding	ALKBH7	alkB homolog 7
gene28582	1.08687e-06	1.02895	up	protein_coding	MCOLN1	mucolipin 1
gene28587	0.00630213	-4.9171	down	protein_coding	PCP2	Purkinje cell protein 2 homolog isoform X4
gene28603	2.24626e-36	5.85674	up	protein_coding	CTXN1	cortexin 1
gene28604	3.19297e-07	1.45312	up	protein_coding	SNAPC2	small nuclear RNA activating complex polypeptide 2, transcript variant X2|small nuclear RNA activating complex polypeptide 2, transcript variant X1|small nuclear RNA activating complex polypeptide 2, transcript variant X3|small nuclear RNA activating complex polypeptide 2, transcript variant X4
gene28605	0.000159951	2.66917	up	protein_coding	TGFBR3L	transforming growth factor beta receptor III like
gene28606	1.88942e-05	1.04073	up	protein_coding	MAP2K7	mitogen-activated protein kinase kinase 7
gene28608	6.80047e-17	1.95119	up	protein_coding	PRR36	proline rich 36
gene28614	1.2198e-17	2.24666	up	protein_coding	KANK3	KN motif and ankyrin repeat domains 3, transcript variant X1|KN motif and ankyrin repeat domains 3, transcript variant X3|KN motif and ankyrin repeat domains 3, transcript variant X4|KN motif and ankyrin repeat domains 3, transcript variant X2
gene28620	9.99118e-05	1.03874	up	protein_coding	ZNF414	zinc finger protein 414, transcript variant X2|zinc finger protein 414, transcript variant X1
gene28652	2.24107e-05	2.1572	up	-	-	-
gene28660	1.34955e-08	1.18191	up	protein_coding	PIN1	peptidylprolyl cis/trans isomerase, NIMA-interacting 1
gene28673	4.62898e-06	1.09074	up	protein_coding	MRPL4	mitochondrial ribosomal protein L4, transcript variant X1|mitochondrial ribosomal protein L4, transcript variant X2
gene28677	4.26701e-21	1.93512	up	protein_coding	ICAM5	intercellular adhesion molecule 5
gene28701	7.79765e-07	1.15066	up	protein_coding	YIPF2	Yip1 domain family member 2, transcript variant X2|Yip1 domain family member 2, transcript variant X1
gene28702	0.00130191	1.13939	up	protein_coding	C19H19orf52	chromosome 19 open reading frame, human C19orf52
gene28709	0.00961158	1.53047	up	protein_coding	LOC102130961	dedicator of cytokinesis protein 6
gene28716	2.76768e-06	1.1576	up	protein_coding	PLPPR2	phospholipid phosphatase related 2, transcript variant X1|phospholipid phosphatase related 2, transcript variant X3|phospholipid phosphatase related 2, transcript variant X2
gene28732	0.000431962	-1.09285	down	protein_coding	ZNF627	zinc finger protein 627, transcript variant X2|zinc finger protein 627, transcript variant X3|zinc finger protein 627, transcript variant X1
gene2874	0.000682334	1.87582	up	protein_coding	KISS1R	KISS1 receptor
gene28776	0.00199794	1.08299	up	protein_coding	HOOK2	hook microtubule-tethering protein 2, transcript variant X4|hook microtubule-tethering protein 2, transcript variant X5|hook microtubule-tethering protein 2, transcript variant X2|hook microtubule-tethering protein 2, transcript variant X1|hook microtubule-tethering protein 2, transcript variant X3|hook microtubule-tethering protein 2, transcript variant X6
gene28777	1.99144e-06	1.11471	up	protein_coding	JUNB	jun B proto-oncogene
gene28794	7.08539e-27	5.17024	up	protein_coding	LYL1	lymphoblastic leukemia associated hematopoiesis regulator 1
gene28798	4.94883e-09	2.58412	up	protein_coding	IER2	immediate early response 2
gene28805	0.00310752	1.08273	up	protein_coding	NANOS3	nanos homolog 3 (Drosophila), transcript variant X1
gene28810	0.00137352	1.1915	up	protein_coding	RFX1	regulatory factor X1, transcript variant X1|regulatory factor X1, transcript variant X2
gene28818	6.01432e-06	1.21058	up	protein_coding	ADGRL1	adhesion G protein-coupled receptor L1, transcript variant X7|adhesion G protein-coupled receptor L1, transcript variant X3|adhesion G protein-coupled receptor L1, transcript variant X6|adhesion G protein-coupled receptor L1, transcript variant X2|adhesion G protein-coupled receptor L1, transcript variant X5|adhesion G protein-coupled receptor L1, transcript variant X4|adhesion G protein-coupled …
gene28844	0.000400008	1.59631	up	protein_coding	NOTCH3	notch 3
gene28846	1.21847e-07	1.11062	up	protein_coding	BRD4	bromodomain containing 4, transcript variant X2|bromodomain containing 4, transcript variant X1
gene28850	0.00236195	1.26315	up	protein_coding	WIZ	widely interspaced zinc finger motifs, transcript variant X2|widely interspaced zinc finger motifs, transcript variant X1|widely interspaced zinc finger motifs, transcript variant X3|widely interspaced zinc finger motifs, transcript variant X4|widely interspaced zinc finger motifs, transcript variant X5|widely interspaced zinc finger motifs, transcript variant X6
gene2887	1.0329e-07	1.17512	up	protein_coding	ATP13A2	ATPase type 13A2, transcript variant X2|ATPase type 13A2, transcript variant X3|ATPase type 13A2, transcript variant X4|ATPase type 13A2, transcript variant X1
gene28879	2.40065e-06	1.42217	up	protein_coding	KLF2	Kruppel-like factor 2
gene28892	0.000814904	1.43393	up	protein_coding	CPAMD8	C3 and PZP-like, alpha-2-macroglobulin domain containing 8, transcript variant X1|C3 and PZP-like, alpha-2-macroglobulin domain containing 8, transcript variant X2
gene28898	1.33745e-07	1.65071	up	protein_coding	NR2F6	nuclear receptor subfamily 2 group F member 6, transcript variant X1|nuclear receptor subfamily 2 group F member 6, transcript variant X2
gene28899	0.00126265	1.29468	up	protein_coding	USHBP1	Usher syndrome 1C binding protein 1, transcript variant X2|Usher syndrome 1C binding protein 1, transcript variant X1|Usher syndrome 1C binding protein 1, transcript variant X3
gene28902	1.88761e-11	1.48332	up	protein_coding	ABHD8	abhydrolase domain containing 8
gene28905	0.00537698	1.79349	up	protein_coding	ANO8	anoctamin 8
gene28918	4.33194e-12	2.05556	up	protein_coding	MAP1S	microtubule associated protein 1S
gene28919	3.98032e-05	1.47848	up	-	-	-
gene28927	3.65136e-08	1.15526	up	protein_coding	CCDC124	coiled-coil domain containing 124, transcript variant X1|coiled-coil domain containing 124, transcript variant X3|coiled-coil domain containing 124, transcript variant X2
gene28928	0.00522911	1.22385	up	protein_coding	KCNN1	potassium channel, calcium activated intermediate/small conductance subfamily N alpha, member 1, transcript variant X2|potassium channel, calcium activated intermediate/small conductance subfamily N alpha, member 1, transcript variant X4|potassium channel, calcium activated intermediate/small conductance subfamily N alpha, member 1, transcript variant X1|potassium channel, calcium activated inter…
gene28933	8.30545e-21	1.89865	up	protein_coding	MAST3	microtubule associated serine/threonine kinase 3, transcript variant X7|microtubule associated serine/threonine kinase 3, transcript variant X9|microtubule associated serine/threonine kinase 3, transcript variant X12|microtubule associated serine/threonine kinase 3, transcript variant X13|microtubule associated serine/threonine kinase 3, transcript variant X8|microtubule associated serine/threoni…
gene28941	0.00171719	1.03484	up	protein_coding	JUND	jun D proto-oncogene
gene28946	0.000586941	1.45388	up	protein_coding	SSBP4	single stranded DNA binding protein 4, transcript variant X3|single stranded DNA binding protein 4, transcript variant X5|single stranded DNA binding protein 4, transcript variant X1|single stranded DNA binding protein 4, transcript variant X2|single stranded DNA binding protein 4, transcript variant X4
gene28955	2.47591e-05	1.13922	up	protein_coding	TMEM59L	transmembrane protein 59 like
gene28956	6.98051e-06	1.22197	up	protein_coding	KLHL26	kelch like family member 26, transcript variant X1|kelch like family member 26, transcript variant X2
gene28958	0.00316005	-4.92206	down	-	-	hypothetical protein PANDA_000564
gene28961	4.07566e-13	2.17728	up	protein_coding	CERS1	ceramide synthase 1 isoform 1
gene28969	5.80186e-05	1.29023	up	protein_coding	TMEM161A	transmembrane protein 161A, transcript variant X9|transmembrane protein 161A, transcript variant X3|transmembrane protein 161A, transcript variant X7|transmembrane protein 161A, transcript variant X2|transmembrane protein 161A, transcript variant X8|transmembrane protein 161A, transcript variant X4|transmembrane protein 161A, transcript variant X6|transmembrane protein 161A, transcript variant X1…
gene28982	9.74989e-07	1.27035	up	protein_coding	LOC102120465	ephrin type-A receptor 10, transcript variant X3|ephrin type-A receptor 10, transcript variant X2|ephrin type-A receptor 10, transcript variant X1|ephrin type-A receptor 10, transcript variant X5
gene28994	0.00725826	-1.16042	down	protein_coding	ZNF93	zinc finger protein 93
gene28998	0.00302258	-1.66905	down	-	-	hypothetical protein PANDA_017951
gene29000	1.48682e-08	-1.69771	down	protein_coding	LOC102136574	zinc finger protein 626-like, transcript variant X1|zinc finger protein 626-like, transcript variant X2
gene29053	0.00058397	-1.44327	down	protein_coding	LOC102116354	zinc finger protein 675, transcript variant X2|zinc finger protein 675, transcript variant X1
gene29054	8.71422e-13	-5.02972	down	-	-	-
gene29075	0.0046131	1.50008	up	protein_coding	PLEKHF1	pleckstrin homology and FYVE domain containing 1
gene29092	0.000587714	-1.0216	down	protein_coding	DPY19L3	dpy-19 like 3 (C. elegans), transcript variant X2|dpy-19 like 3 (C. elegans), transcript variant X1|dpy-19 like 3 (C. elegans), transcript variant X5|dpy-19 like 3 (C. elegans), transcript variant X3
gene29096	0.000288963	1.35329	up	protein_coding	NUDT19	nudix hydrolase 19
gene29102	0.00126329	-1.50834	down	protein_coding	RHPN2	rhophilin, Rho GTPase binding protein 2
gene29106	0.000127758	1.44435	up	protein_coding	LRP3	LDL receptor related protein 3, transcript variant X1|LDL receptor related protein 3, transcript variant X2
gene29109	0.00236318	1.6271	up	-	-	-
gene29114	3.05259e-08	1.4141	up	protein_coding	CHST8	carbohydrate (N-acetylgalactosamine 4-0) sulfotransferase 8, transcript variant X1|carbohydrate (N-acetylgalactosamine 4-0) sulfotransferase 8, transcript variant X2
gene29126	2.00097e-09	2.1026	up	protein_coding	WTIP	Wilms tumor 1 interacting protein
gene29128	1.97231e-07	-3.68664	down	-	-	-
gene2913	0.00627336	1.02014	up	protein_coding	RSG1	REM2 and RAB-like small GTPase 1, transcript variant X2|REM2 and RAB-like small GTPase 1, transcript variant X3|REM2 and RAB-like small GTPase 1, transcript variant X1
gene2914	0.00448528	-1.51892	down	protein_coding	ANO7P1	anoctamin 7 pseudogene 1
gene29143	0.000461026	1.18156	up	protein_coding	SCN1B	sodium channel, voltage gated, type I beta subunit, transcript variant X1|sodium channel, voltage gated, type I beta subunit, transcript variant X2
gene29148	5.39673e-05	1.07578	up	protein_coding	LGI4	leucine-rich repeat LGI family member 4, transcript variant X3|leucine-rich repeat LGI family member 4, transcript variant X2|leucine-rich repeat LGI family member 4, transcript variant X1|leucine-rich repeat LGI family member 4, transcript variant X4|leucine-rich repeat LGI family member 4, transcript variant X5
gene29150	4.71017e-05	1.2168	up	-	-	-
gene29155	5.54976e-11	1.99385	up	protein_coding	LSR	lipolysis stimulated lipoprotein receptor, transcript variant X1|lipolysis stimulated lipoprotein receptor, transcript variant X2|lipolysis stimulated lipoprotein receptor, transcript variant X3|lipolysis stimulated lipoprotein receptor, transcript variant X4|lipolysis stimulated lipoprotein receptor, transcript variant X5|lipolysis stimulated lipoprotein receptor, transcript variant X6
gene29156	8.24502e-07	1.15397	up	protein_coding	USF2	upstream transcription factor 2, c-fos interacting
gene29158	5.21616e-14	-2.198	down	protein_coding	LOC102129682	40S ribosomal protein S6
gene2917	1.471e-05	1.44113	up	protein_coding	FAM131C	family with sequence similarity 131 member C
gene29187	5.42685e-06	1.45485	up	protein_coding	HSPB6	heat shock protein family B (small) member 6, transcript variant X1|heat shock protein family B (small) member 6
gene29199	9.93366e-09	1.30206	up	protein_coding	LRFN3	leucine rich repeat and fibronectin type III domain containing 3
gene29201	0.000281354	1.05547	up	protein_coding	SDHAF1	succinate dehydrogenase complex assembly factor 1
gene29208	1.47699e-05	1.03254	up	protein_coding	POLR2I	polymerase (RNA) II (DNA directed) polypeptide I, 14.5kDa, transcript variant X2|polymerase (RNA) II (DNA directed) polypeptide I, 14.5kDa, transcript variant X1
gene29214	9.1746e-05	-1.0773	down	protein_coding	ZNF146	zinc finger protein 146, transcript variant X4|zinc finger protein 146, transcript variant X6|zinc finger protein 146, transcript variant X7|zinc finger protein 146, transcript variant X11|zinc finger protein 146, transcript variant X2|zinc finger protein 146, transcript variant X3|zinc finger protein 146, transcript variant X1|zinc finger protein 146, transcript variant X10|zinc finger protein 1…
gene29219	2.45089e-08	2.28247	up	-	-	-
gene29230	1.34035e-07	1.41518	up	protein_coding	LOC102120338	uncharacterized LOC102120338, transcript variant X2
gene29233	0.00288637	-1.6296	down	-	-	zinc finger protein 865-like
gene29238	9.25531e-05	-1.21176	down	protein_coding	ZNF420	zinc finger protein 420, transcript variant X5|zinc finger protein 420, transcript variant X1|zinc finger protein 420, transcript variant X6|zinc finger protein 420, transcript variant X2|zinc finger protein 420, transcript variant X4|zinc finger protein 420, transcript variant X3|zinc finger protein 420, transcript variant X7
gene29263	2.55669e-06	1.00459	up	protein_coding	DPF1	D4, zinc and double PHD fingers family 1, transcript variant X6|D4, zinc and double PHD fingers family 1, transcript variant X4|D4, zinc and double PHD fingers family 1, transcript variant X3|D4, zinc and double PHD fingers family 1, transcript variant X1|D4, zinc and double PHD fingers family 1, transcript variant X5|D4, zinc and double PHD fingers family 1, transcript variant X2|D4, zinc and do…
gene29265	2.17326e-07	1.0879	up	protein_coding	SPINT2	serine peptidase inhibitor, Kunitz type, 2
gene29267	1.30624e-05	1.06342	up	protein_coding	YIF1B	Yip1 interacting factor homolog B, membrane trafficking protein, transcript variant X3|Yip1 interacting factor homolog B, membrane trafficking protein, transcript variant X1|Yip1 interacting factor homolog B, membrane trafficking protein, transcript variant X2|Yip1 interacting factor homolog B, membrane trafficking protein, transcript variant X5|Yip1 interacting factor homolog B, membrane traffic…
gene29272	1.11282e-08	2.57561	up	protein_coding	GGN	gametogenetin
gene29273	7.07268e-05	1.04355	up	protein_coding	SPRED3	sprouty-related, EVH1 domain containing 3, transcript variant X2|sprouty-related, EVH1 domain containing 3, transcript variant X1
gene29274	2.75075e-07	2.87575	up	protein_coding	RASGRP4	RAS guanyl-releasing protein 4 isoform X3
gene29294	1.24946e-07	1.50384	up	protein_coding	PAK4	p21 protein (Cdc42/Rac)-activated kinase 4, transcript variant X1|p21 protein (Cdc42/Rac)-activated kinase 4, transcript variant X5|p21 protein (Cdc42/Rac)-activated kinase 4, transcript variant X3|p21 protein (Cdc42/Rac)-activated kinase 4, transcript variant X2|p21 protein (Cdc42/Rac)-activated kinase 4, transcript variant X4
gene29305	4.66747e-18	1.78011	up	protein_coding	GMFG	glia maturation factor, gamma, transcript variant X4|glia maturation factor, gamma, transcript variant X2|glia maturation factor, gamma, transcript variant X1|glia maturation factor, gamma, transcript variant X3|glia maturation factor, gamma
gene29332	0.000142924	2.48655	up	protein_coding	MAP3K10	mitogen-activated protein kinase kinase kinase 10
gene29333	9.63311e-11	2.6012	up	protein_coding	TTC9B	tetratricopeptide repeat domain 9B
gene29338	7.82436e-05	1.07441	up	protein_coding	PLD3	phospholipase D family member 3, transcript variant X2|phospholipase D family member 3, transcript variant X16|phospholipase D family member 3, transcript variant X1|phospholipase D family member 3, transcript variant X7|phospholipase D family member 3, transcript variant X14|phospholipase D family member 3, transcript variant X9|phospholipase D family member 3, transcript variant X4|phospholipas…
gene2934	2.4607e-05	2.01267	up	protein_coding	AGMAT	agmatinase, transcript variant X1|agmatinase, transcript variant X2
gene29341	3.07191e-08	2.20255	up	protein_coding	SERTAD1	SERTA domain containing 1
gene29344	3.24869e-10	1.56013	up	protein_coding	SPTBN4	spectrin beta, non-erythrocytic 4
gene29346	0.000178555	1.49668	up	protein_coding	LTBP4	latent transforming growth factor beta binding protein 4, transcript variant X5|latent transforming growth factor beta binding protein 4, transcript variant X1|latent transforming growth factor beta binding protein 4, transcript variant X2|latent transforming growth factor beta binding protein 4, transcript variant X3|latent transforming growth factor beta binding protein 4, transcript variant X4
gene29354	5.81557e-08	1.15062	up	protein_coding	EGLN2	egl-9 family hypoxia-inducible factor 2, transcript variant X1|egl-9 family hypoxia-inducible factor 2, transcript variant X5|egl-9 family hypoxia-inducible factor 2, transcript variant X4|egl-9 family hypoxia-inducible factor 2, transcript variant X2|egl-9 family hypoxia-inducible factor 2, transcript variant X3
gene29369	0.00594671	1.48637	up	protein_coding	CYP2S1	cytochrome P450 2S1
gene29375	9.75908e-06	1.13305	up	protein_coding	B9D2	B9 protein domain 2, transcript variant X3|B9 protein domain 2, transcript variant X2|B9 protein domain 2, transcript variant X1|B9 protein domain 2, transcript variant X4
gene29376	9.62544e-05	1.18767	up	protein_coding	TMEM91	transmembrane protein 91, transcript variant X2|transmembrane protein 91, transcript variant X3|transmembrane protein 91, transcript variant X4|transmembrane protein 91, transcript variant X1|transmembrane protein 91, transcript variant X5|transmembrane protein 91, transcript variant X6|transmembrane protein 91, transcript variant X7
gene29392	1.5088e-12	1.4652	up	protein_coding	RABAC1	Rab acceptor 1 (prenylated)
gene29394	2.33128e-11	1.37865	up	protein_coding	GRIK5	glutamate receptor, ionotropic, kainate 5, transcript variant X2|glutamate receptor, ionotropic, kainate 5, transcript variant X4|glutamate receptor, ionotropic, kainate 5, transcript variant X1|glutamate receptor, ionotropic, kainate 5, transcript variant X5|glutamate receptor, ionotropic, kainate 5, transcript variant X3|glutamate receptor, ionotropic, kainate 5, transcript variant X6
gene29402	4.89932e-11	1.42777	up	protein_coding	ERF	Ets2 repressor factor, transcript variant X5|Ets2 repressor factor, transcript variant X1|Ets2 repressor factor, transcript variant X3|Ets2 repressor factor, transcript variant X4|Ets2 repressor factor, transcript variant X2
gene29433	1.471e-05	1.40479	up	protein_coding	IRGQ	immunity-related GTPase family, Q, transcript variant X2|immunity-related GTPase family, Q, transcript variant X1
gene29449	1.76877e-05	-1.29687	down	protein_coding	ZNF45	zinc finger protein 45, transcript variant X1|zinc finger protein 45, transcript variant X2|zinc finger protein 45, transcript variant X5|zinc finger protein 45, transcript variant X3|zinc finger protein 45, transcript variant X4
gene29454	0.000192983	-1.05025	down	protein_coding	LOC102117336	zinc finger protein 223, transcript variant X1|zinc finger protein 223, transcript variant X8|zinc finger protein 223, transcript variant X4|zinc finger protein 223, transcript variant X7|zinc finger protein 223, transcript variant X6|zinc finger protein 223, transcript variant X10|zinc finger protein 223, transcript variant X3|zinc finger protein 223, transcript variant X2|zinc finger protein 22…
gene29455	0.00983351	-1.36962	down	protein_coding	ZNF284	zinc finger protein 284
gene29479	8.5403e-05	1.05301	up	protein_coding	BCAM	basal cell adhesion molecule (Lutheran blood group)
gene29488	2.99552e-07	1.73389	up	protein_coding	PPP1R37	protein phosphatase 1 regulatory subunit 37
gene29490	4.63561e-10	3.11025	up	protein_coding	NKPD1	NTPase, KAP family P-loop domain containing 1, transcript variant X1|NTPase, KAP family P-loop domain containing 1, transcript variant X2
gene29492	0.000408858	1.04702	up	protein_coding	BLOC1S3	biogenesis of lysosomal organelles complex 1 subunit 3
gene29498	7.20657e-06	1.09079	up	protein_coding	ERCC2	excision repair cross-complementation group 2, transcript variant X2|excision repair cross-complementation group 2, transcript variant X1
gene29500	0.00502311	1.54284	up	-	-	DNA-directed RNA polymerase I subunit RPA34
gene29502	0.00141217	1.63092	up	protein_coding	FOSB	FBJ murine osteosarcoma viral oncogene homolog B, transcript variant X1|FBJ murine osteosarcoma viral oncogene homolog B, transcript variant X2
gene29512	1.06533e-05	1.47356	up	protein_coding	QPCTL	glutaminyl-peptide cyclotransferase-like|glutaminyl-peptide cyclotransferase-like, transcript variant X1
gene29517	0.000516664	1.1835	up	protein_coding	DMPK	dystrophia myotonica protein kinase, transcript variant X10|dystrophia myotonica protein kinase, transcript variant X11|dystrophia myotonica protein kinase, transcript variant X8|dystrophia myotonica protein kinase, transcript variant X2|dystrophia myotonica protein kinase, transcript variant X3|dystrophia myotonica protein kinase, transcript variant X7|dystrophia myotonica protein kinase, transc…
gene29525	4.21999e-06	1.03526	up	protein_coding	IRF2BP1	interferon regulatory factor 2 binding protein 1
gene29526	6.82294e-06	1.24495	up	protein_coding	MYPOP	Myb-related transcription factor, partner of profilin
gene29541	5.13164e-12	1.46528	up	-	-	-
gene29548	1.75995e-05	1.3182	up	protein_coding	DACT3	dishevelled-binding antagonist of beta-catenin 3
gene29555	1.33522e-07	1.87031	up	protein_coding	NPAS1	neuronal PAS domain protein 1
gene29556	2.51866e-16	2.06178	up	protein_coding	TMEM160	transmembrane protein 160
gene29560	2.47084e-08	1.44398	up	protein_coding	BBC3	BCL2 binding component 3, transcript variant X2|BCL2 binding component 3, transcript variant X1|BCL2 binding component 3, transcript variant X3
gene29562	2.62016e-21	2.11323	up	protein_coding	CCDC9	coiled-coil domain containing 9, transcript variant X1|coiled-coil domain containing 9, transcript variant X4|coiled-coil domain containing 9, transcript variant X5|coiled-coil domain containing 9, transcript variant X2|coiled-coil domain containing 9, transcript variant X3|coiled-coil domain containing 9, transcript variant X6
gene29567	8.56179e-06	1.21163	up	protein_coding	MEIS3	Meis homeobox 3
gene29569	1.12807e-12	1.5866	up	protein_coding	SLC8A2	solute carrier family 8 (sodium/calcium exchanger), member 2
gene29573	0.000558162	1.78796	up	protein_coding	GLTSCR1	glioma tumor suppressor candidate region gene 1
gene29589	1.44753e-08	1.61175	up	protein_coding	C19H19orf68	chromosome 19 open reading frame, human C19orf68
gene29599	7.95164e-06	1.54282	up	protein_coding	GRWD1	glutamate-rich WD repeat containing 1
gene29603	2.03024e-13	2.58083	up	protein_coding	LMTK3	lemur tyrosine kinase 3
gene29604	0.000464094	1.94639	up	protein_coding	SULT2B1	sulfotransferase family cytosolic 2B member 1
gene29608	7.74001e-08	1.43268	up	protein_coding	SPHK2	sphingosine kinase 2, transcript variant X1|sphingosine kinase 2, transcript variant X3|sphingosine kinase 2, transcript variant X2|sphingosine kinase 2, transcript variant X4|sphingosine kinase 2, transcript variant X6|sphingosine kinase 2, transcript variant X5|sphingosine kinase 2, transcript variant X8|sphingosine kinase 2, transcript variant X7
gene29611	1.86924e-08	1.19107	up	protein_coding	CA11	carbonic anhydrase XI, transcript variant X6|carbonic anhydrase XI, transcript variant X1|carbonic anhydrase XI, transcript variant X2|carbonic anhydrase XI, transcript variant X5|carbonic anhydrase XI, transcript variant X3|carbonic anhydrase XI, transcript variant X4
gene29619	8.97487e-05	1.21994	up	protein_coding	IZUMO1	izumo sperm-egg fusion protein 1
gene29647	2.05087e-06	1.39166	up	protein_coding	LIN7B	lin-7 homolog B (C. elegans)
gene29649	2.02006e-08	1.39615	up	protein_coding	PPFIA3	protein tyrosine phosphatase, receptor type, f polypeptide (PTPRF), interacting protein (liprin), alpha 3, transcript variant X1|protein tyrosine phosphatase, receptor type, f polypeptide (PTPRF), interacting protein (liprin), alpha 3, transcript variant X2
gene29653	0.00758833	-1.46343	down	-	-	orphan sodium- and chloride-dependent neurotransmitter transporter NTT5
gene29662	0.000278684	1.46047	up	protein_coding	ALDH16A1	aldehyde dehydrogenase 16 family member A1
gene29673	1.57707e-17	2.1905	up	protein_coding	SCAF1	SR-related CTD-associated factor 1
gene29681	1.106e-05	1.11472	up	protein_coding	FUZ	fuzzy planar cell polarity protein, transcript variant X3|fuzzy planar cell polarity protein, transcript variant X4|fuzzy planar cell polarity protein, transcript variant X5|fuzzy planar cell polarity protein, transcript variant X1|fuzzy planar cell polarity protein, transcript variant X2|fuzzy planar cell polarity protein, transcript variant X6
gene29684	0.000103577	1.2238	up	protein_coding	PNKP	polynucleotide kinase 3'-phosphatase
gene29705	0.0050153	3.25713	up	protein_coding	MYBPC2	myosin binding protein C, fast type
gene29710	0.000241354	1.29192	up	protein_coding	ASPDH	putative L-aspartate dehydrogenase
gene29711	6.27912e-08	1.23025	up	protein_coding	LRRC4B	leucine rich repeat containing 4B
gene29715	0.000388884	1.93837	up	protein_coding	SHANK1	SH3 and multiple ankyrin repeat domains 1, transcript variant X4|SH3 and multiple ankyrin repeat domains 1, transcript variant X3|SH3 and multiple ankyrin repeat domains 1, transcript variant X1|SH3 and multiple ankyrin repeat domains 1, transcript variant X2|SH3 and multiple ankyrin repeat domains 1, transcript variant X5
gene29716	6.45081e-07	1.86026	up	protein_coding	CLEC11A	C-type lectin domain family 11 member A
gene29721	1.19589e-05	2.41024	up	protein_coding	KLK1	kallikrein-1
gene29737	2.01399e-06	1.8401	up	protein_coding	CTU1	cytosolic thiouridylase subunit 1, transcript variant X1
gene29768	0.00164826	-1.27418	down	protein_coding	LOC102141410	60S ribosomal protein L12
gene29769	4.03917e-06	-1.19066	down	protein_coding	ZNF577	zinc finger protein 577, transcript variant X2|zinc finger protein 577, transcript variant X1|zinc finger protein 577, transcript variant X4|zinc finger protein 577, transcript variant X3
gene29776	0.00201886	-1.4576	down	protein_coding	ZNF432	zinc finger protein 432, transcript variant X1|zinc finger protein 432, transcript variant X2|zinc finger protein 432, transcript variant X3|zinc finger protein 432
gene29779	0.000633534	-1.02521	down	protein_coding	ZNF616	zinc finger protein 616, transcript variant X2|zinc finger protein 616, transcript variant X1
gene29782	0.000137032	-1.33111	down	protein_coding	ZNF766	zinc finger protein 766, transcript variant X1|zinc finger protein 766, transcript variant X3|zinc finger protein 766, transcript variant X2
gene29786	0.000183505	-1.15095	down	protein_coding	ZNF528	zinc finger protein 528, transcript variant X5|zinc finger protein 528, transcript variant X1|zinc finger protein 528, transcript variant X6|zinc finger protein 528, transcript variant X3|zinc finger protein 528, transcript variant X2|zinc finger protein 528, transcript variant X4
gene29791	0.000355944	-1.42216	down	-	-	-
gene29831	0.00991266	-1.02782	down	protein_coding	LOC102146024	zinc finger protein 761, transcript variant X4|zinc finger protein 761, transcript variant X6|zinc finger protein 761, transcript variant X3|zinc finger protein 761, transcript variant X5|zinc finger protein 761, transcript variant X1|zinc finger protein 761, transcript variant X2
gene29850	5.83631e-09	1.39151	up	protein_coding	LOC107128210	uncharacterized LOC107128210
gene29851	6.1555e-19	2.34672	up	protein_coding	CACNG6	calcium channel, voltage-dependent, gamma subunit 6
gene29855	9.03353e-05	1.14736	up	protein_coding	TFPT	TCF3 (E2A) fusion partner (in childhood Leukemia)
gene29860	2.70211e-07	1.07845	up	protein_coding	LOC101866431	lysophospholipid acyltransferase 7
gene2987	0.00116506	1.57685	up	protein_coding	FBXO2	F-box protein 2
gene29879	0.00819378	1.28513	up	protein_coding	LENG9	leukocyte receptor cluster (LRC) member 9
gene29897	0.000888234	1.13558	up	protein_coding	RDH13	retinol dehydrogenase 13 (all-trans/9-cis), transcript variant X2|retinol dehydrogenase 13 (all-trans/9-cis), transcript variant X1
gene29899	0.000471202	1.44005	up	protein_coding	PPP1R12C	protein phosphatase 1 regulatory subunit 12C, transcript variant X6|protein phosphatase 1 regulatory subunit 12C, transcript variant X2|protein phosphatase 1 regulatory subunit 12C, transcript variant X5|protein phosphatase 1 regulatory subunit 12C, transcript variant X1|protein phosphatase 1 regulatory subunit 12C, transcript variant X4|protein phosphatase 1 regulatory subunit 12C, transcript va…
gene29900	3.17419e-05	1.1013	up	protein_coding	TNNT1	troponin T type 1 (skeletal, slow), transcript variant X2|troponin T type 1 (skeletal, slow), transcript variant X1
gene29903	4.38264e-10	1.40589	up	protein_coding	SYT5	synaptotagmin 5
gene29906	0.000142924	1.0773	up	protein_coding	PPP6R1	protein phosphatase 6 regulatory subunit 1
gene29907	4.37129e-11	1.46727	up	protein_coding	HSPBP1	HSPA (heat shock 70kDa) binding protein, cytoplasmic cochaperone 1, transcript variant X3|HSPA (heat shock 70kDa) binding protein, cytoplasmic cochaperone 1, transcript variant X5|HSPA (heat shock 70kDa) binding protein, cytoplasmic cochaperone 1, transcript variant X4|HSPA (heat shock 70kDa) binding protein, cytoplasmic cochaperone 1, transcript variant X6|HSPA (heat shock 70kDa) binding protein…
gene29909	0.000240886	1.37028	up	protein_coding	TMEM150B	transmembrane protein 150B
gene29920	0.000109436	1.50007	up	protein_coding	ZNF628	zinc finger protein 628
gene29921	3.04605e-21	2.05133	up	protein_coding	NAT14	N-acetyltransferase 14 (GCN5-related, putative)
gene29925	5.7359e-08	1.72276	up	protein_coding	ZNF579	zinc finger protein 579, transcript variant X1|zinc finger protein 579, transcript variant X2
gene29928	6.1474e-09	1.61337	up	protein_coding	ZNF865	zinc finger protein 865
gene29931	6.07828e-06	1.27305	up	protein_coding	ZNF580	zinc finger protein 580
gene29936	1.95231e-07	1.64888	up	protein_coding	EPN1	epsin 1, transcript variant X1|epsin 1, transcript variant X3|epsin 1, transcript variant X2|epsin 1, transcript variant X4
gene2994	0.000592287	-1.0341	down	protein_coding	EXOSC10	exosome component 10
gene29946	6.36143e-14	2.18392	up	protein_coding	ZNF787	zinc finger protein 787
gene29947	2.28948e-14	2.34339	up	protein_coding	ZNF444	zinc finger protein 444
gene29951	0.00824818	-1.61549	down	-	-	zinc finger and SCAN domain-containing protein 5B-like isoform X2
gene29989	3.38601e-05	-1.08288	down	protein_coding	LOC102138110	zinc finger protein 419, transcript variant X1|zinc finger protein 419, transcript variant X5|zinc finger protein 419, transcript variant X2|zinc finger protein 419, transcript variant X3|zinc finger protein 419, transcript variant X4|zinc finger protein 419, transcript variant X6|zinc finger protein 419, transcript variant X7
gene30012	0.000783594	-1.26535	down	protein_coding	ZNF256	zinc finger protein 256, transcript variant X2|zinc finger protein 256, transcript variant X1
gene30030	0.000613785	1.77718	up	protein_coding	ZNF837	zinc finger protein 837, transcript variant X1|zinc finger protein 837, transcript variant X3|zinc finger protein 837, transcript variant X2
gene30051	0.000111032	2.13948	up	protein_coding	CILP2	cartilage intermediate layer protein 2
gene30052	4.02583e-31	3.27565	up	protein_coding	YJEFN3	yjeF N-terminal domain-containing protein 3
gene30061	6.76877e-14	2.1218	up	protein_coding	EID2	EP300-interacting inhibitor of differentiation 2
gene30077	0.000281013	1.90966	up	protein_coding	SPPL2B	signal peptide peptidase like 2B isoform X2
gene30095	1.04589e-09	1.29633	up	protein_coding	ARHGDIG	Rho GDP dissociation inhibitor (GDI) gamma
gene30101	3.34948e-05	1.14158	up	protein_coding	DECR2	2,4-dienoyl-CoA reductase 2, peroxisomal, transcript variant X2|2,4-dienoyl-CoA reductase 2, peroxisomal, transcript variant X3|2,4-dienoyl-CoA reductase 2, peroxisomal, transcript variant X4|2,4-dienoyl-CoA reductase 2, peroxisomal, transcript variant X5|2,4-dienoyl-CoA reductase 2, peroxisomal, transcript variant X1
gene30102	1.34644e-05	1.22411	up	protein_coding	RAB11FIP3	RAB11 family interacting protein 3 (class II), transcript variant X1|RAB11 family interacting protein 3 (class II), transcript variant X2|RAB11 family interacting protein 3 (class II), transcript variant X3
gene30105	2.38579e-05	1.08363	up	protein_coding	NHLRC4	NHL-repeat-containing protein 4
gene30112	7.41298e-08	1.50154	up	protein_coding	FAM195A	family with sequence similarity 195 member A
gene30115	1.2872e-18	2.13883	up	protein_coding	RHBDL1	rhomboid, veinlet-like 1 (Drosophila), transcript variant X2|rhomboid, veinlet-like 1 (Drosophila), transcript variant X3|rhomboid, veinlet-like 1 (Drosophila), transcript variant X4|rhomboid, veinlet-like 1 (Drosophila), transcript variant X1
gene30120	2.99058e-05	1.82881	up	protein_coding	FBXL16	F-box and leucine-rich repeat protein 16
gene30122	7.37699e-09	1.59569	up	protein_coding	FAM173A	family with sequence similarity 173 member A
gene30124	0.000332961	1.48346	up	protein_coding	HAGHL	hydroxyacylglutathione hydrolase-like, transcript variant X2|hydroxyacylglutathione hydrolase-like, transcript variant X1
gene30128	1.19314e-05	1.21281	up	protein_coding	RPUSD1	RNA pseudouridylate synthase domain containing 1, transcript variant X1|RNA pseudouridylate synthase domain containing 1, transcript variant X2
gene30129	8.72088e-06	1.81791	up	protein_coding	CHTF18	chromosome transmission fidelity factor 18, transcript variant X2|chromosome transmission fidelity factor 18, transcript variant X1|chromosome transmission fidelity factor 18, transcript variant X4|chromosome transmission fidelity factor 18, transcript variant X3
gene30138	0.000157349	1.66009	up	protein_coding	CACNA1H	calcium channel, voltage-dependent, T type, alpha 1H subunit, transcript variant X1|calcium channel, voltage-dependent, T type, alpha 1H subunit, transcript variant X2|calcium channel, voltage-dependent, T type, alpha 1H subunit, transcript variant X3|calcium channel, voltage-dependent, T type, alpha 1H subunit, transcript variant X4
gene30151	0.00527514	1.97047	up	protein_coding	BAIAP3	BAI1-associated protein 3, transcript variant X1|BAI1-associated protein 3, transcript variant X3|BAI1-associated protein 3, transcript variant X5|BAI1-associated protein 3, transcript variant X6|BAI1-associated protein 3, transcript variant X2|BAI1-associated protein 3, transcript variant X4
gene30152	3.09416e-05	1.20443	up	protein_coding	TSR3	TSR3, 20S rRNA accumulation, homolog (S. cerevisiae)
gene30155	0.00159885	1.0109	up	protein_coding	C20H16orf91	chromosome 20 open reading frame, human C16orf91
gene30158	1.82952e-07	1.58885	up	protein_coding	PTX4	pentraxin 4
gene30159	1.36572e-08	1.55773	up	protein_coding	TELO2	telomere maintenance 2, transcript variant X1|telomere maintenance 2, transcript variant X3|telomere maintenance 2, transcript variant X2
gene30161	4.56891e-07	1.88521	up	protein_coding	TMEM204	transmembrane protein 204
gene30164	1.57434e-08	1.42608	up	protein_coding	MAPK8IP3	mitogen-activated protein kinase 8 interacting protein 3, transcript variant X1|mitogen-activated protein kinase 8 interacting protein 3, transcript variant X10|mitogen-activated protein kinase 8 interacting protein 3, transcript variant X6|mitogen-activated protein kinase 8 interacting protein 3, transcript variant X3|mitogen-activated protein kinase 8 interacting protein 3, transcript variant X…
gene30166	3.61444e-08	1.30934	up	protein_coding	NME3	NME/NM23 nucleoside diphosphate kinase 3, transcript variant X1|NME/NM23 nucleoside diphosphate kinase 3, transcript variant X2
gene30168	4.9081e-07	2.32785	up	protein_coding	EME2	essential meiotic structure-specific endonuclease subunit 2, transcript variant X3|essential meiotic structure-specific endonuclease subunit 2, transcript variant X1|essential meiotic structure-specific endonuclease subunit 2, transcript variant X2
gene30170	1.09984e-07	1.29883	up	protein_coding	NUBP2	nucleotide binding protein 2, transcript variant X1|nucleotide binding protein 2, transcript variant X2|nucleotide binding protein 2, transcript variant X3
gene30187	8.48252e-10	1.32952	up	protein_coding	SYNGR3	synaptogyrin 3, transcript variant X1|synaptogyrin 3, transcript variant X2
gene30191	3.07132e-06	1.07119	up	protein_coding	SLC9A3R2	solute carrier family 9, subfamily A (NHE3, cation proton antiporter 3), member 3 regulator 2
gene30198	0.000767307	2.34524	up	protein_coding	CASKIN1	CASK interacting protein 1
gene30201	2.02445e-07	1.13453	up	protein_coding	PGP	phosphoglycolate phosphatase
gene30204	1.35208e-10	1.65401	up	protein_coding	ECI1	enoyl-CoA delta isomerase 1, transcript variant X2|enoyl-CoA delta isomerase 1, transcript variant X1
gene30213	4.46312e-09	1.49427	up	protein_coding	NTN3	netrin 3
gene30215	3.90952e-06	1.21514	up	protein_coding	ATP6V0C	ATPase, H+ transporting, lysosomal 16kDa, V0 subunit c
gene30244	0.000120293	2.1051	up	protein_coding	BICDL2	bicaudal D-related protein 2
gene30246	0.0011943	2.1576	up	protein_coding	MMP25	matrix metallopeptidase 25, transcript variant X1|matrix metallopeptidase 25, transcript variant X2
gene30289	5.53386e-18	3.84958	up	protein_coding	NLRC3	NLR Family CARD Domain Containing 3
gene30304	0.000227806	1.26696	up	protein_coding	VASN	vasorin, transcript variant X1|vasorin, transcript variant X2
gene30310	6.62705e-12	1.45816	up	protein_coding	UBALD1	UBA-like domain containing 1
gene30311	3.93835e-06	1.37377	up	protein_coding	MGRN1	mahogunin ring finger 1, E3 ubiquitin protein ligase, transcript variant X1|mahogunin ring finger 1, E3 ubiquitin protein ligase, transcript variant X3|mahogunin ring finger 1, E3 ubiquitin protein ligase, transcript variant X2|mahogunin ring finger 1, E3 ubiquitin protein ligase, transcript variant X4|mahogunin ring finger 1, E3 ubiquitin protein ligase, transcript variant X5|mahogunin ring fing…
gene30312	1.15442e-06	1.09065	up	protein_coding	NUDT16L1	nudix hydrolase 16 like 1, transcript variant X1|nudix hydrolase 16 like 1
gene30318	1.2887e-11	1.49942	up	protein_coding	ROGDI	rogdi homolog, transcript variant X1|rogdi homolog, transcript variant X2
gene30348	4.43489e-05	-1.08388	down	protein_coding	LOC102118822	E2F-associated phosphoprotein-like
gene30367	1.01236e-05	1.03384	up	protein_coding	DEXI	Dexi homolog (mouse), transcript variant X2|Dexi homolog (mouse), transcript variant X3|Dexi homolog (mouse), transcript variant X4|Dexi homolog (mouse), transcript variant X1
gene30370	0.000615889	1.87468	up	protein_coding	SOCS1	suppressor of cytokine signaling 1
gene30381	1.37458e-05	-1.08225	down	protein_coding	ZC3H7A	zinc finger CCCH-type containing 7A, transcript variant X1|zinc finger CCCH-type containing 7A, transcript variant X2
gene30411	0.000323552	2.00166	up	protein_coding	MPV17L	MPV17 mitochondrial membrane protein-like, transcript variant X1|MPV17 mitochondrial membrane protein-like, transcript variant X2
gene30415	0.00762211	2.49834	up	protein_coding	MYH11	myosin, heavy chain 11, smooth muscle, transcript variant X2|myosin, heavy chain 11, smooth muscle, transcript variant X6|myosin, heavy chain 11, smooth muscle, transcript variant X3|myosin, heavy chain 11, smooth muscle, transcript variant X1|myosin, heavy chain 11, smooth muscle, transcript variant X5|myosin, heavy chain 11, smooth muscle, transcript variant X4|myosin, heavy chain 11, smooth mu…
gene30428	0.00235662	-1.09652	down	protein_coding	RPS15A	ribosomal protein S15a, transcript variant X1|ribosomal protein S15a, transcript variant X2|ribosomal protein S15a
gene30460	0.000653258	-1.76403	down	-	-	putative RNA exonuclease NEF-sp-like isoform 1
gene3049	6.00844e-06	1.31765	up	protein_coding	KLHL21	kelch like family member 21, transcript variant X1|kelch like family member 21, transcript variant X2
gene3053	0.000167569	1.31906	up	protein_coding	PLEKHG5	pleckstrin homology and RhoGEF domain containing G5, transcript variant X1|pleckstrin homology and RhoGEF domain containing G5, transcript variant X2|pleckstrin homology and RhoGEF domain containing G5, transcript variant X3|pleckstrin homology and RhoGEF domain containing G5, transcript variant X6|pleckstrin homology and RhoGEF domain containing G5, transcript variant X7|pleckstrin homology and …
gene30532	2.56162e-17	6.36026	up	protein_coding	LOC102141419	proline-rich proteoglycan 2-like
gene30558	3.80492e-07	1.0736	up	protein_coding	CDIPT	CDP-diacylglycerol--inositol 3-phosphatidyltransferase, transcript variant X2|CDP-diacylglycerol--inositol 3-phosphatidyltransferase, transcript variant X1
gene30561	4.35562e-24	2.15291	up	protein_coding	ASPHD1	aspartate beta-hydroxylase domain containing 1
gene30570	5.85945e-06	1.47209	up	protein_coding	FAM57B	family with sequence similarity 57 member B, transcript variant X1|family with sequence similarity 57 member B, transcript variant X2|family with sequence similarity 57 member B, transcript variant X3
gene30592	7.15771e-07	1.05144	up	protein_coding	TBC1D10B	TBC1 domain family member 10B
gene30596	1.48463e-11	2.16325	up	protein_coding	ZNF771	zinc finger protein 771, transcript variant X2|zinc finger protein 771, transcript variant X1
gene30603	0.000477218	1.32053	up	protein_coding	ZNF688	zinc finger protein 688, transcript variant X1|zinc finger protein 688, transcript variant X2
gene30620	2.09564e-06	1.39509	up	protein_coding	FBXL19	F-box and leucine-rich repeat protein 19, transcript variant X3|F-box and leucine-rich repeat protein 19, transcript variant X2|F-box and leucine-rich repeat protein 19, transcript variant X4
gene30626	0.000427099	1.062	up	protein_coding	ZNF668	zinc finger protein 668|zinc finger protein 668, transcript variant X2|zinc finger protein 668, transcript variant X1
gene3064	0.00688677	1.25344	up	protein_coding	RNF207	ring finger protein 207, transcript variant X2|ring finger protein 207, transcript variant X1|ring finger protein 207, transcript variant X8|ring finger protein 207, transcript variant X9|ring finger protein 207, transcript variant X3|ring finger protein 207, transcript variant X5
gene3067	8.40259e-12	1.50366	up	protein_coding	CHD5	chromodomain helicase DNA binding protein 5, transcript variant X2|chromodomain helicase DNA binding protein 5, transcript variant X1
gene30677	1.68446e-16	-4.22374	down	-	-	SHC SH2 domain-binding protein 1
gene3068	7.2087e-13	1.4878	up	protein_coding	KCNAB2	potassium channel, voltage gated subfamily A regulatory beta subunit 2, transcript variant X7|potassium channel, voltage gated subfamily A regulatory beta subunit 2, transcript variant X5|potassium channel, voltage gated subfamily A regulatory beta subunit 2, transcript variant X1|potassium channel, voltage gated subfamily A regulatory beta subunit 2, transcript variant X4|potassium channel, volt…
gene30719	3.57841e-06	-1.05032	down	protein_coding	BRD7	bromodomain containing 7, transcript variant X2|bromodomain containing 7, transcript variant X3|bromodomain containing 7, transcript variant X5|bromodomain containing 7, transcript variant X1|bromodomain containing 7, transcript variant X6|bromodomain containing 7, transcript variant X4
gene30784	0.00652463	-3.565	down	protein_coding	LOC102135658	metallothionein-2
gene30787	0.00069364	-1.59937	down	protein_coding	LOC102137984	metallothionein-1F
gene30801	1.44963e-06	-2.89668	down	protein_coding	LOC102144405	metallothionein-1X
gene30807	1.36396e-05	2.36372	up	protein_coding	CETP	cholesteryl ester transfer protein
gene30828	3.61225e-07	-1.14422	down	protein_coding	ADGRG1	adhesion G protein-coupled receptor G1, transcript variant X5|adhesion G protein-coupled receptor G1, transcript variant X14|adhesion G protein-coupled receptor G1, transcript variant X12|adhesion G protein-coupled receptor G1, transcript variant X3|adhesion G protein-coupled receptor G1, transcript variant X17|adhesion G protein-coupled receptor G1, transcript variant X18|adhesion G protein-coup…
gene30863	0.000105009	-1.50583	down	-	-	-
gene30884	3.31555e-05	1.16448	up	protein_coding	FAM96B	family with sequence similarity 96 member B
gene3089	0.000167886	3.63166	up	protein_coding	MEGF6	multiple EGF like domains 6, transcript variant X2|multiple EGF like domains 6, transcript variant X6|multiple EGF like domains 6, transcript variant X7|multiple EGF like domains 6, transcript variant X3|multiple EGF like domains 6, transcript variant X8|multiple EGF like domains 6, transcript variant X5|multiple EGF like domains 6, transcript variant X1|multiple EGF like domains 6, transcript va…
gene30892	0.00119199	1.00941	up	protein_coding	TRADD	TNFRSF1A-associated via death domain, transcript variant X2|TNFRSF1A-associated via death domain, transcript variant X3|TNFRSF1A-associated via death domain, transcript variant X1|TNFRSF1A-associated via death domain, transcript variant X4
gene30914	3.97517e-06	1.31793	up	protein_coding	RLTPR	RGD motif, leucine rich repeats, tropomodulin domain and proline-rich containing
gene30915	0.0021602	1.11624	up	protein_coding	ACD	adrenocortical dysplasia homolog (mouse), transcript variant X2|adrenocortical dysplasia homolog (mouse), transcript variant X1
gene3099	0.00564547	1.3419	up	protein_coding	TNFRSF14	tumor necrosis factor receptor superfamily member 14, transcript variant X5|tumor necrosis factor receptor superfamily member 14, transcript variant X3|tumor necrosis factor receptor superfamily member 14, transcript variant X4|tumor necrosis factor receptor superfamily member 14, transcript variant X2|tumor necrosis factor receptor superfamily member 14, transcript variant X6|tumor necrosis fact…
gene30993	0.00829408	1.05228	up	protein_coding	DHODH	dihydroorotate dehydrogenase (quinone)
gene31007	6.6205e-05	-1.84172	down	-	-	-
gene3102	0.000462323	1.38929	up	protein_coding	PLCH2	phospholipase C eta 2, transcript variant X2|phospholipase C eta 2, transcript variant X1
gene31041	0.00427462	-1.06352	down	protein_coding	RFWD3	ring finger and WD repeat domain 3, transcript variant X1|ring finger and WD repeat domain 3, transcript variant X3|ring finger and WD repeat domain 3, transcript variant X2
gene31046	2.09383e-10	-3.73369	down	protein_coding	LOC102144646	60S ribosomal protein L38
gene3105	0.00190039	1.51678	up	protein_coding	MORN1	MORN repeat-containing protein 1 isoform X1
gene31056	0.000349837	-1.54103	down	protein_coding	LOC102116757	eukaryotic translation initiation factor 1A, Y-chromosomal-like
gene3107	8.40809e-09	1.58803	up	protein_coding	SKI	SKI proto-oncogene
gene31097	0.00377723	-1.14209	down	protein_coding	DYNLRB2	dynein, light chain, roadblock-type 2, transcript variant X1|dynein, light chain, roadblock-type 2, transcript variant X2
gene31121	0.00277186	2.00203	up	protein_coding	NECAB2	N-terminal EF-hand calcium binding protein 2, transcript variant X1|N-terminal EF-hand calcium binding protein 2, transcript variant X2
gene31127	0.00861348	1.21712	up	protein_coding	TAF1C	TATA-box binding protein associated factor, RNA polymerase I, C, transcript variant X4|TATA-box binding protein associated factor, RNA polymerase I, C, transcript variant X2|TATA-box binding protein associated factor, RNA polymerase I, C, transcript variant X1|TATA-box binding protein associated factor, RNA polymerase I, C, transcript variant X3|TATA-box binding protein associated factor, RNA pol…
gene3113	4.90208e-10	1.381	up	protein_coding	GABRD	gamma-aminobutyric acid (GABA) A receptor, delta, transcript variant X1|gamma-aminobutyric acid (GABA) A receptor, delta, transcript variant X2
gene31164	0.00416078	1.52861	up	protein_coding	FOXC2	forkhead box protein C2
gene31177	0.000183545	1.44047	up	protein_coding	JPH3	junctophilin 3, transcript variant X1|junctophilin 3, transcript variant X3|junctophilin 3, transcript variant X2
gene31180	1.65562e-08	1.77971	up	protein_coding	SLC7A5	solute carrier family 7 (amino acid transporter light chain, L system), member 5
gene31186	7.88581e-05	2.31398	up	protein_coding	ZFPM1	zinc finger protein, FOG family member 1
gene31189	5.46622e-06	1.44629	up	protein_coding	LOC102143777	cytochrome b-245 light chain
gene31204	0.000739918	1.00325	up	protein_coding	ACSF3	acyl-CoA synthetase family member 3, transcript variant X1|acyl-CoA synthetase family member 3, transcript variant X3|acyl-CoA synthetase family member 3, transcript variant X4|acyl-CoA synthetase family member 3, transcript variant X5|acyl-CoA synthetase family member 3, transcript variant X2
gene31209	6.00924e-06	1.18881	up	protein_coding	ANKRD11	ankyrin repeat domain 11, transcript variant X2|ankyrin repeat domain 11, transcript variant X3|ankyrin repeat domain 11, transcript variant X8|ankyrin repeat domain 11, transcript variant X9|ankyrin repeat domain 11, transcript variant X7|ankyrin repeat domain 11, transcript variant X10|ankyrin repeat domain 11, transcript variant X6|ankyrin repeat domain 11, transcript variant X4|ankyrin repeat…
gene31212	1.06951e-05	1.09815	up	protein_coding	RPL13	ribosomal protein L13
gene31213	7.93879e-08	1.18752	up	protein_coding	CPNE7	copine VII
gene31219	1.61306e-12	1.5438	up	protein_coding	SPATA2L	spermatogenesis associated 2 like, transcript variant X1|spermatogenesis associated 2 like, transcript variant X2
gene31220	2.20118e-11	1.44907	up	protein_coding	VPS9D1	VPS9 domain containing 1
gene3123	4.57239e-12	1.59768	up	protein_coding	MIB2	mindbomb E3 ubiquitin protein ligase 2, transcript variant X3|mindbomb E3 ubiquitin protein ligase 2, transcript variant X12|mindbomb E3 ubiquitin protein ligase 2, transcript variant X2|mindbomb E3 ubiquitin protein ligase 2, transcript variant X4|mindbomb E3 ubiquitin protein ligase 2, transcript variant X1|mindbomb E3 ubiquitin protein ligase 2, transcript variant X7|mindbomb E3 ubiquitin prot…
gene31237	4.00348e-13	2.57254	up	protein_coding	LRRC47	leucine-rich repeat-containing protein 47
gene3125	0.000247903	1.40297	up	-	-	-
gene31258	0.00461873	1.06981	up	-	-	-
gene3126	4.1243e-06	1.00312	up	protein_coding	C1H1orf233	chromosome 1 open reading frame, human C1orf233
gene31282	2.60895e-08	-1.31371	down	protein_coding	ANOS1	anosmin 1, transcript variant X2|anosmin 1, transcript variant X1
gene3134	0.00254019	1.41149	up	protein_coding	ANKRD65	ankyrin repeat domain 65
gene31351	0.000507252	-1.44	down	protein_coding	CTPS2	CTP synthase 2
gene31382	0.000267472	1.03151	up	protein_coding	MAP7D2	MAP7 domain containing 2, transcript variant X12|MAP7 domain containing 2, transcript variant X5|MAP7 domain containing 2, transcript variant X10|MAP7 domain containing 2, transcript variant X9|MAP7 domain containing 2, transcript variant X3|MAP7 domain containing 2, transcript variant X8|MAP7 domain containing 2, transcript variant X6|MAP7 domain containing 2, transcript variant X2|MAP7 domain c…
gene3139	2.80507e-12	1.59323	up	protein_coding	AURKAIP1	aurora kinase A interacting protein 1, transcript variant X3|aurora kinase A interacting protein 1, transcript variant X2|aurora kinase A interacting protein 1, transcript variant X1|aurora kinase A interacting protein 1
gene31405	0.00107151	-1.58819	down	protein_coding	SAT1	spermidine/spermine N1-acetyltransferase 1, transcript variant X2|spermidine/spermine N1-acetyltransferase 1, transcript variant X1
gene3141	1.87377e-05	1.95104	up	protein_coding	DVL1	dishevelled segment polarity protein 1
gene31419	1.35228e-06	1.37158	up	protein_coding	ARX	aristaless related homeobox
gene31448	0.000198725	1.29188	up	protein_coding	IL1RAPL1	interleukin 1 receptor accessory protein like 1
gene31449	2.80507e-12	3.64161	up	-	-	-
gene3147	0.00734171	1.28949	up	protein_coding	PUSL1	pseudouridylate synthase-like 1, transcript variant X1|pseudouridylate synthase-like 1, transcript variant X2
gene3152	2.44134e-09	1.54244	up	protein_coding	B3GALT6	Beta-1,3-galactosyltransferase 6
gene31542	8.43233e-06	-1.64225	down	protein_coding	NDP	Norrie disease (pseudoglioma)
gene31554	3.96746e-06	1.606	up	protein_coding	CXHXorf36	chromosome X open reading frame, human CXorf36
gene31564	0.00353295	1.53322	up	protein_coding	LOC102128296	60S ribosomal protein L34
gene31581	0.000625345	-1.51455	down	protein_coding	JADE3	jade family PHD finger 3, transcript variant X2|jade family PHD finger 3, transcript variant X3|jade family PHD finger 3, transcript variant X1|jade family PHD finger 3, transcript variant X4
gene31594	1.18247e-05	1.08106	up	protein_coding	SYN1	synapsin I, transcript variant X2|synapsin I, transcript variant X1
gene3161	2.0013e-09	1.45947	up	protein_coding	AGRN	agrin, transcript variant X7|agrin, transcript variant X6|agrin, transcript variant X2|agrin, transcript variant X5|agrin, transcript variant X3|agrin, transcript variant X4|agrin, transcript variant X1|agrin, transcript variant X8
gene3163	6.25184e-06	1.8451	up	protein_coding	HES4	hes family bHLH transcription factor 4
gene31637	1.24019e-13	1.69776	up	protein_coding	WDR13	WD repeat domain 13, transcript variant X1|WD repeat domain 13, transcript variant X3|WD repeat domain 13, transcript variant X2
gene31644	4.19491e-11	3.53837	up	protein_coding	PCSK1N	proprotein convertase subtilisin/kexin type 1 inhibitor
gene31658	0.00140207	1.28517	up	protein_coding	MAGIX	MAGI family member, X-linked
gene31662	0.00126769	1.48086	up	protein_coding	CACNA1F	voltage-dependent L-type calcium channel subunit alpha-1F isoform X2
gene31666	5.54051e-06	1.05971	up	protein_coding	PPP1R3F	protein phosphatase 1 regulatory subunit 3F, transcript variant X2|protein phosphatase 1 regulatory subunit 3F, transcript variant X1
gene3169	0.00380663	1.27729	up	protein_coding	SAMD11	sterile alpha motif domain containing 11
gene31690	2.63537e-07	1.97874	up	-	-	-
gene3178	0.00569792	-1.11347	down	-	-	neuroblastoma breakpoint family member 20-like, partial
gene31797	0.00575471	-1.03599	down	protein_coding	MSN	moesin, transcript variant X2|moesin, transcript variant X1
gene3180	8.43134e-08	1.12338	up	-	-	-
gene31805	0.000122675	-1.60729	down	protein_coding	HEPH	hephaestin, transcript variant X1|hephaestin, transcript variant X2|hephaestin, transcript variant X3|hephaestin, transcript variant X10|hephaestin, transcript variant X4|hephaestin, transcript variant X6|hephaestin, transcript variant X8|hephaestin, transcript variant X7|hephaestin, transcript variant X5|hephaestin, transcript variant X9
gene31818	5.7393e-07	-1.18422	down	protein_coding	OPHN1	oligophrenin 1, transcript variant X3|oligophrenin 1, transcript variant X1|oligophrenin 1, transcript variant X2
gene31833	0.00612597	-2.13757	down	protein_coding	EDA	ectodysplasin-A isoform X1
gene31901	1.86629e-06	1.05822	up	protein_coding	LOC102138258	fructose-bisphosphate aldolase A-like
gene31906	7.65417e-05	2.62171	up	-	-	-
gene3192	0.000495993	1.15536	up	protein_coding	TNK2	tyrosine kinase, non-receptor, 2, transcript variant X15|tyrosine kinase, non-receptor, 2, transcript variant X12|tyrosine kinase, non-receptor, 2, transcript variant X6|tyrosine kinase, non-receptor, 2, transcript variant X4|tyrosine kinase, non-receptor, 2, transcript variant X5|tyrosine kinase, non-receptor, 2, transcript variant X2|tyrosine kinase, non-receptor, 2, transcript variant X1|tyros…
gene31943	1.26436e-08	1.21179	up	protein_coding	ATRX	alpha thalassemia/mental retardation syndrome X-linked, transcript variant X1|alpha thalassemia/mental retardation syndrome X-linked, transcript variant X10|alpha thalassemia/mental retardation syndrome X-linked, transcript variant X5|alpha thalassemia/mental retardation syndrome X-linked, transcript variant X11|alpha thalassemia/mental retardation syndrome X-linked, transcript variant X7|alpha t…
gene31974	0.000507807	-1.74256	down	-	-	-
gene31976	3.2585e-06	2.60269	up	-	-	-
gene3203	0.000116052	2.04558	up	-	-	-
gene32061	0.00505179	-1.47555	down	protein_coding	ubiquitin-conjugating enzyme E2 L3	ubiquitin-conjugating enzyme E2 L3
gene32090	0.000488718	-1.08169	down	protein_coding	LOC102125097	60S ribosomal protein L36a
gene32106	0.00513928	-3.36636	down	protein_coding	TMSB15A	thymosin beta 15a
gene32164	5.71151e-05	-8.28923	down	protein_coding	NRK	nik-related protein kinase
gene32201	0.000731254	-1.5079	down	protein_coding	NXT2	nuclear transport factor 2-like export factor 2, transcript variant X1|nuclear transport factor 2-like export factor 2, transcript variant X2|nuclear transport factor 2-like export factor 2, transcript variant X4|nuclear transport factor 2-like export factor 2, transcript variant X3
gene32204	9.41145e-06	-2.77734	down	protein_coding	KCNE5	potassium channel, voltage gated subfamily E regulatory beta subunit 5
gene32214	0.00515011	-1.54361	down	-	-	retrotransposon gag domain-containing protein 1
gene32215	0.00863855	-1.26736	down	protein_coding	CHRDL1	chordin-like 1, transcript variant X4|chordin-like 1, transcript variant X6|chordin-like 1, transcript variant X1|chordin-like 1, transcript variant X5|chordin-like 1, transcript variant X2|chordin-like 1, transcript variant X3
gene32218	4.8766e-10	-1.30053	down	protein_coding	DCX	doublecortin, transcript variant X5|doublecortin, transcript variant X4|doublecortin, transcript variant X6|doublecortin, transcript variant X7|doublecortin, transcript variant X1|doublecortin, transcript variant X2|doublecortin, transcript variant X3
gene32227	0.00934593	-1.67226	down	protein_coding	LHFPL1	lipoma HMGIC fusion partner-like 1 protein isoform 1
gene32252	2.66447e-22	4.5177	up	protein_coding	LOC107128543	uncharacterized LOC107128543, transcript variant X2|uncharacterized LOC107128543, transcript variant X1|uncharacterized LOC107128543, transcript variant X3
gene3226	0.000488666	-2.09336	down	protein_coding	APOD	apolipoprotein D, transcript variant X1|apolipoprotein D
gene323	2.95888e-12	1.50534	up	protein_coding	NME7	NME/NM23 family member 7, transcript variant X2|NME/NM23 family member 7, transcript variant X1|NME/NM23 family member 7, transcript variant X5|NME/NM23 family member 7, transcript variant X4|NME/NM23 family member 7, transcript variant X3
gene32327	7.55436e-10	1.63005	up	protein_coding	XIAP	X-linked inhibitor of apoptosis, transcript variant X2|X-linked inhibitor of apoptosis, transcript variant X4|X-linked inhibitor of apoptosis, transcript variant X3|X-linked inhibitor of apoptosis, transcript variant X1
gene32337	0.00439708	-1.01423	down	-	-	-
gene32405	1.99602e-06	1.18341	up	protein_coding	FAM122B	family with sequence similarity 122B|family with sequence similarity 122B, transcript variant X12|family with sequence similarity 122B, transcript variant X10|family with sequence similarity 122B, transcript variant X8|family with sequence similarity 122B, transcript variant X11|family with sequence similarity 122B, transcript variant X9|family with sequence similarity 122B, transcript variant X7…
gene32416	3.0387e-07	1.1477	up	protein_coding	LOC102120372	small integral membrane protein 10-like protein 2A
gene32425	0.00202806	-1.03743	down	protein_coding	INTS6L	integrator complex subunit 6 like, transcript variant X3|integrator complex subunit 6 like, transcript variant X1|integrator complex subunit 6 like, transcript variant X2|integrator complex subunit 6 like, transcript variant X4|integrator complex subunit 6 like, transcript variant X5
gene32496	5.05977e-08	1.31577	up	protein_coding	SLITRK4	SLIT and NTRK like family member 4, transcript variant X3|SLIT and NTRK like family member 4, transcript variant X2|SLIT and NTRK like family member 4, transcript variant X4
gene32581	2.17326e-07	1.55884	up	protein_coding	HAUS7	HAUS augmin like complex subunit 7
gene32597	0.000468755	1.62248	up	protein_coding	PDZD4	PDZ domain containing 4, transcript variant X8|PDZ domain containing 4, transcript variant X9|PDZ domain containing 4, transcript variant X2|PDZ domain containing 4, transcript variant X1|PDZ domain containing 4, transcript variant X7|PDZ domain containing 4, transcript variant X3|PDZ domain containing 4, transcript variant X5|PDZ domain containing 4, transcript variant X6|PDZ domain containing 4…
gene32621	4.31243e-09	1.31053	up	protein_coding	LAGE3	L antigen family member 3
gene32623	0.00442919	1.05951	up	protein_coding	SLC10A3	solute carrier family 10 member 3, transcript variant X10|solute carrier family 10 member 3, transcript variant X6|solute carrier family 10 member 3, transcript variant X3|solute carrier family 10 member 3, transcript variant X8|solute carrier family 10 member 3, transcript variant X7|solute carrier family 10 member 3, transcript variant X5|solute carrier family 10 member 3, transcript variant X1…
gene32659	0.00660647	1.51577	up	protein_coding	ATP2B3	plasma membrane calcium-transporting ATPase 3
gene32677	9.2033e-09	1.45612	up	protein_coding	CHCHD10	coiled-coil-helix-coiled-coil-helix domain-containing protein 10, mitochondrial
gene32680	2.12208e-05	2.33585	up	protein_coding	DERL3	derlin-3
gene32689	0.00589801	-1.40425	down	protein_coding	GSTT1	glutathione S-transferase theta-1 isoform X1
gene32695	2.63054e-11	2.88016	up	protein_coding	LRRC75B	leucine-rich repeat-containing protein 75B
gene32751	0.000311905	-3.36157	down	-	-	-
gene32779	0.000151224	-2.2259	down	-	-	translation initiation factor IF-2-like
gene32808	1.29051e-07	-5.08626	down	protein_coding	RPL31	60S ribosomal protein L31 isoform X1
gene32818	0.00380038	1.4336	up	protein_coding	RCCD1	RCC1 domain-containing protein 1
gene32826	9.90256e-08	1.11067	up	protein_coding	FAM19A5	protein FAM19A5 isoform X1
gene32847	0.00028092	1.00329	up	protein_coding	LIMK1	LIM domain kinase 1
gene32851	1.37586e-06	1.34565	up	protein_coding	ZNF575	zinc finger protein 575 isoform 1
gene3290	4.20828e-05	2.02204	up	protein_coding	RTP2	receptor (chemosensory) transporter protein 2
gene32922	2.05787e-06	2.66804	up	-	-	-
gene32933	0.00741679	1.34155	up	-	-	-
gene32938	0.00437994	1.47283	up	protein_coding	ADRA2B	alpha-2B adrenergic receptor isoform X1
gene32945	1.217e-05	2.35007	up	-	-	double homeobox protein 1-like
gene3295	1.33265e-05	-1.64597	down	protein_coding	MASP1	mannan-binding lectin serine peptidase 1 (C4/C2 activating component of Ra-reactive factor), transcript variant X1|mannan-binding lectin serine peptidase 1 (C4/C2 activating component of Ra-reactive factor), transcript variant X4|mannan-binding lectin serine peptidase 1 (C4/C2 activating component of Ra-reactive factor), transcript variant X2|mannan-binding lectin serine peptidase 1 (C4/C2 activa…
gene32962	0.00231469	-1.07755	down	protein_coding	ZNF791	zinc finger protein 791 isoform X2
gene32978	0.000104074	1.02706	up	protein_coding	AKAP17A	A-kinase anchor protein 17A
gene32980	6.62182e-08	2.06292	up	protein_coding	VSTM2B	V-set and transmembrane domain-containing protein 2B
gene32984	2.83572e-07	1.25098	up	protein_coding	MAP4K2	mitogen-activated protein kinase kinase kinase kinase 2
gene32998	1.54314e-11	1.49898	up	protein_coding	PPIL2	peptidyl-prolyl cis-trans isomerase-like 2, partial
gene33003	9.65962e-05	1.45358	up	-	-	-
gene33009	1.16317e-06	2.07954	up	protein_coding	FSD1	fibronectin type III and SPRY domain-containing protein 1 isoform X1
gene33015	0.00163254	-1.25913	down	protein_coding	INPP1	inositol polyphosphate 1-phosphatase
gene33024	0.000345838	-1.67981	down	-	-	neuroblastoma breakpoint family member 4-like
gene33038	6.41288e-05	-2.18922	down	-	-	-
gene33069	0.000193263	1.06519	up	protein_coding	CX3CL1	fractalkine
gene33091	1.12986e-08	1.55452	up	protein_coding	SEMA6B	semaphorin-6B
gene33096	3.57001e-07	-1.68665	down	-	-	hypothetical protein PANDA_019691
gene33112	0.000939504	1.74245	up	-	-	active breakpoint cluster region-related protein-like, partial
gene33130	0.000305188	-1.09408	down	-	-	-
gene33132	6.39129e-05	-1.3914	down	protein_coding	RBM6	RNA-binding protein 6 isoform X6
gene33172	3.76574e-05	2.30062	up	-	-	MHC class I antigen
gene3318	1.35672e-05	1.54057	up	protein_coding	LOC102139832	neuronatin, transcript variant X1|neuronatin, transcript variant X2
gene33221	2.22949e-19	7.22685	up	-	-	-
gene33233	2.91255e-05	2.43798	up	protein_coding	METRN	meteorin
gene33247	4.0895e-06	2.4732	up	protein_coding	PSMD8	26S proteasome non-ATPase regulatory subunit 8
gene33258	0.00148145	1.62504	up	protein_coding	CHADL	chondroadherin-like protein
gene33273	1.01236e-05	2.40822	up	protein_coding	MARVELD1	MARVEL domain-containing protein 1
gene33294	4.39245e-05	-1.49391	down	-	-	-
gene33339	2.91513e-07	1.50233	up	-	-	-
gene33341	0.000507807	3.0683	up	-	-	-
gene33348	1.40597e-06	1.40614	up	protein_coding	FAM98C	protein FAM98C
gene3335	0.00211139	1.60867	up	-	-	putative uncharacterized protein UNQ6490/PRO21339-like
gene33366	0.00547594	1.14348	up	-	-	-
gene3347	0.00550955	-1.53913	down	-	-	-
gene3381	1.25128e-06	-1.24304	down	protein_coding	LRRC3B	leucine rich repeat containing 3B, transcript variant X2|leucine rich repeat containing 3B, transcript variant X5|leucine rich repeat containing 3B, transcript variant X8|leucine rich repeat containing 3B, transcript variant X4|leucine rich repeat containing 3B, transcript variant X3|leucine rich repeat containing 3B, transcript variant X6|leucine rich repeat containing 3B, transcript variant X7|…
gene3415	1.17532e-07	-1.46665	down	protein_coding	KAT2B	K(lysine) acetyltransferase 2B, transcript variant X1|K(lysine) acetyltransferase 2B, transcript variant X2
gene3447	0.00515215	1.68281	up	protein_coding	GALNT15	polypeptide N-acetylgalactosaminyltransferase 15, transcript variant X2|polypeptide N-acetylgalactosaminyltransferase 15, transcript variant X4|polypeptide N-acetylgalactosaminyltransferase 15, transcript variant X3|polypeptide N-acetylgalactosaminyltransferase 15, transcript variant X1
gene3495	0.00173026	-1.15883	down	protein_coding	TOPBP1	topoisomerase (DNA) II binding protein 1, transcript variant X1|topoisomerase (DNA) II binding protein 1, transcript variant X2
gene3503	0.000427099	-1.04882	down	protein_coding	RYK	receptor-like tyrosine kinase, transcript variant X2|receptor-like tyrosine kinase, transcript variant X1
gene3526	0.00181003	-1.08531	down	protein_coding	STAG1	stromal antigen 1, transcript variant X1|stromal antigen 1, transcript variant X2|stromal antigen 1, transcript variant X3|stromal antigen 1, transcript variant X4|stromal antigen 1, transcript variant X5
gene3565	0.000410163	-1.17014	down	protein_coding	RBP1	retinol binding protein 1
gene3624	0.00583841	-4.1564	down	protein_coding	ZIC4	zinc finger protein ZIC 4
gene3701	0.00226868	-1.22912	down	protein_coding	ARHGEF26	Rho guanine nucleotide exchange factor 26
gene3731	0.00252127	-1.61481	down	protein_coding	VEPH1	ventricular zone-expressed PH domain-containing protein homolog 1 isoform X1
gene3752	4.67622e-11	2.12366	up	protein_coding	C2H3orf80	chromosome 2 open reading frame, human C3orf80
gene3758	0.00393169	-1.55077	down	-	-	-
gene3790	1.471e-05	-2.40892	down	protein_coding	GOLIM4	golgi integral membrane protein 4
gene3812	6.30821e-05	1.22846	up	protein_coding	SKIL	SKI-like proto-oncogene, transcript variant X3|SKI-like proto-oncogene, transcript variant X1|SKI-like proto-oncogene, transcript variant X4|SKI-like proto-oncogene, transcript variant X2
gene3933	0.00978464	2.15515	up	protein_coding	VWA5B2	von Willebrand factor A domain containing 5B2, transcript variant X1|von Willebrand factor A domain containing 5B2, transcript variant X5|von Willebrand factor A domain containing 5B2, transcript variant X8|von Willebrand factor A domain containing 5B2, transcript variant X9|von Willebrand factor A domain containing 5B2, transcript variant X2|von Willebrand factor A domain containing 5B2, transcr…
gene3936	1.78509e-08	2.17909	up	protein_coding	CAMK2N2	calcium/calmodulin-dependent protein kinase II inhibitor 2
gene3960	0.00310031	-1.45153	down	protein_coding	IGF2BP2	insulin like growth factor 2 mRNA binding protein 2, transcript variant X2|insulin like growth factor 2 mRNA binding protein 2, transcript variant X1
gene4010	0.00252978	1.38937	up	protein_coding	SCN5A	sodium channel protein type 5 subunit alpha isoform X3
gene4016	9.9807e-07	-1.0964	down	protein_coding	WDR48	WD repeat domain 48, transcript variant X3|WD repeat domain 48, transcript variant X5|WD repeat domain 48, transcript variant X1|WD repeat domain 48, transcript variant X2|WD repeat domain 48, transcript variant X4|WD repeat domain 48, transcript variant X6
gene4063	0.00069897	1.15976	up	protein_coding	VIPR1	vasoactive intestinal peptide receptor 1, transcript variant X2|vasoactive intestinal peptide receptor 1, transcript variant X3|vasoactive intestinal peptide receptor 1, transcript variant X1
gene4077	0.000271684	-1.65233	down	protein_coding	ZNF662	zinc finger protein 662, transcript variant X4|zinc finger protein 662, transcript variant X5|zinc finger protein 662, transcript variant X1|zinc finger protein 662, transcript variant X2|zinc finger protein 662, transcript variant X6|zinc finger protein 662, transcript variant X9|zinc finger protein 662, transcript variant X8|zinc finger protein 662, transcript variant X3|zinc finger protein 662…
gene4101	0.00274287	-1.47805	down	protein_coding	ZKSCAN7	zinc finger with KRAB and SCAN domains 7
gene4106	0.00651482	-1.0065	down	protein_coding	LOC107128926	zinc finger protein 543
gene4112	1.79786e-05	1.17117	up	-	-	-
gene414	0.000389818	-1.2582	down	protein_coding	LOC102134736	histone H3.3-like
gene4152	0.00750683	1.52233	up	protein_coding	ALS2CL	ALS2 C-terminal-like protein isoform X2
gene4163	0.000103303	-1.33365	down	protein_coding	SETD2	SET domain containing 2, transcript variant X4|SET domain containing 2, transcript variant X3|SET domain containing 2, transcript variant X8|SET domain containing 2, transcript variant X7|SET domain containing 2, transcript variant X5|SET domain containing 2, transcript variant X2|SET domain containing 2, transcript variant X1|SET domain containing 2, transcript variant X9
gene4167	0.00732747	1.0179	up	protein_coding	PTPN23	protein tyrosine phosphatase, non-receptor type 23, transcript variant X1|protein tyrosine phosphatase, non-receptor type 23, transcript variant X3|protein tyrosine phosphatase, non-receptor type 23, transcript variant X4|protein tyrosine phosphatase, non-receptor type 23, transcript variant X2
gene4199	1.87554e-11	3.82996	up	-	-	-
gene4208	4.15142e-08	1.3454	up	protein_coding	NDUFAF3	NADH:ubiquinone oxidoreductase complex assembly factor 3
gene4236	0.00059759	1.04067	up	protein_coding	FAM212A	family with sequence similarity 212 member A
gene4312	4.80062e-09	2.15196	up	protein_coding	SEMA3G	semaphorin 3G
gene4405	1.08708e-08	1.37446	up	protein_coding	SYNPR	synaptoporin, transcript variant X1|synaptoporin, transcript variant X2
gene4430	0.00102168	-1.24298	down	protein_coding	SUCLG2	succinate-CoA ligase, GDP-forming, beta subunit, transcript variant X3|succinate-CoA ligase, GDP-forming, beta subunit, transcript variant X1|succinate-CoA ligase, GDP-forming, beta subunit, transcript variant X2|succinate-CoA ligase, GDP-forming, beta subunit, transcript variant X4
gene4488	0.00458758	-1.42934	down	protein_coding	CNTN6	contactin 6, transcript variant X2|contactin 6, transcript variant X1
gene4548	2.54838e-09	1.35602	up	protein_coding	PRRT3	proline-rich transmembrane protein 3, transcript variant X1|proline-rich transmembrane protein 3, transcript variant X6|proline-rich transmembrane protein 3, transcript variant X5|proline-rich transmembrane protein 3, transcript variant X4|proline-rich transmembrane protein 3, transcript variant X3|proline-rich transmembrane protein 3, transcript variant X2
gene456	0.00033114	-1.00477	down	protein_coding	CEP350	centrosomal protein 350kDa, transcript variant X6|centrosomal protein 350kDa, transcript variant X5|centrosomal protein 350kDa, transcript variant X1|centrosomal protein 350kDa, transcript variant X3|centrosomal protein 350kDa, transcript variant X4|centrosomal protein 350kDa, transcript variant X2
gene4582	0.00974921	1.18124	up	-	-	-
gene4584	0.00683135	-1.32509	down	protein_coding	TIMP4	TIMP metallopeptidase inhibitor 4
gene4599	2.80507e-12	1.48396	up	protein_coding	HDAC11	histone deacetylase 11, transcript variant X2|histone deacetylase 11, transcript variant X1|histone deacetylase 11, transcript variant X3|histone deacetylase 11
gene4633	0.00264897	-1.63899	down	protein_coding	SLC12A8	solute carrier family 12 member 8
gene4647	0.000660464	1.08664	up	protein_coding	ADCY5	adenylate cyclase 5
gene4650	0.00278603	1.04931	up	protein_coding	SEMA5B	semaphorin 5B, transcript variant X4|semaphorin 5B, transcript variant X2|semaphorin 5B, transcript variant X1|semaphorin 5B, transcript variant X3
gene4665	0.00121	-1.78733	down	-	-	-
gene4667	0.000762648	-1.77007	down	protein_coding	CD86	T-lymphocyte activation antigen CD86 isoform X1
gene4715	2.89463e-10	3.70837	up	-	-	-
gene4732	0.00159806	-2.2975	down	protein_coding	DRD3	D(3) dopamine receptor
gene4748	0.0091959	-1.12217	down	protein_coding	CFAP44	cilia- and flagella-associated protein 44
gene4751	0.00936092	-1.82472	down	protein_coding	BOC	BOC cell adhesion associated, oncogene regulated, transcript variant X15|BOC cell adhesion associated, oncogene regulated, transcript variant X11|BOC cell adhesion associated, oncogene regulated, transcript variant X9|BOC cell adhesion associated, oncogene regulated, transcript variant X5|BOC cell adhesion associated, oncogene regulated, transcript variant X12|BOC cell adhesion associated, oncoge…
gene4759	0.00483672	-1.27957	down	protein_coding	CCDC80	coiled-coil domain containing 80, transcript variant X2|coiled-coil domain containing 80, transcript variant X3|coiled-coil domain containing 80, transcript variant X4|coiled-coil domain containing 80, transcript variant X1
gene4815	0.00448528	-1.13602	down	protein_coding	CBLB	Cbl proto-oncogene B, E3 ubiquitin protein ligase, transcript variant X4|Cbl proto-oncogene B, E3 ubiquitin protein ligase, transcript variant X1|Cbl proto-oncogene B, E3 ubiquitin protein ligase, transcript variant X5|Cbl proto-oncogene B, E3 ubiquitin protein ligase, transcript variant X2|Cbl proto-oncogene B, E3 ubiquitin protein ligase, transcript variant X3|Cbl proto-oncogene B, E3 ubiquitin…
gene4840	0.000535453	-1.10558	down	protein_coding	ABI3BP	ABI family member 3 binding protein, transcript variant X1|ABI family member 3 binding protein, transcript variant X14|ABI family member 3 binding protein, transcript variant X5|ABI family member 3 binding protein, transcript variant X12|ABI family member 3 binding protein, transcript variant X8|ABI family member 3 binding protein, transcript variant X18|ABI family member 3 binding protein, trans…
gene4855	0.00019418	-1.38114	down	-	-	-
gene4950	0.00010189	3.07893	up	-	-	-
gene4976	0.00393112	1.59718	up	protein_coding	C3H21orf58	chromosome 3 open reading frame, human C21orf58
gene4993	2.00097e-09	2.58154	up	-	-	-
gene5021	4.83089e-13	1.66631	up	protein_coding	C3H21orf2	chromosome 3 open reading frame, human C21orf2, transcript variant X1|chromosome 3 open reading frame, human C21orf2, transcript variant X2|chromosome 3 open reading frame, human C21orf2, transcript variant X3|chromosome 3 open reading frame, human C21orf2, transcript variant X4|chromosome 3 open reading frame, human C21orf2, transcript variant X5|chromosome 3 open reading frame, human C21orf2, t…
gene5022	6.14923e-08	1.13182	up	protein_coding	PFKL	phosphofructokinase, liver
gene5036	1.03336e-09	1.2665	up	-	-	-
gene5090	1.05303e-06	2.66926	up	protein_coding	LOC107129064	uncharacterized LOC107129064
gene5287	9.76487e-06	-2.20273	down	protein_coding	LOC102131982	60S ribosomal protein L27a-like
gene5297	1.1427e-09	1.72279	up	-	-	-
gene533	1.74531e-09	-1.28843	down	protein_coding	TPR	translocated promoter region, nuclear basket protein, transcript variant X1|translocated promoter region, nuclear basket protein, transcript variant X3
gene5335	9.61719e-06	1.09385	up	-	-	-
gene5340	5.62986e-07	1.66185	up	protein_coding	ADAP1	ArfGAP with dual PH domains 1, transcript variant X2|ArfGAP with dual PH domains 1, transcript variant X1
gene5344	8.0082e-11	1.35335	up	protein_coding	C3H7orf50	chromosome 3 open reading frame, human C7orf50
gene5352	8.82321e-11	1.37294	up	protein_coding	INTS1	integrator complex subunit 1, transcript variant X1|integrator complex subunit 1, transcript variant X2
gene5355	2.20434e-10	1.81934	up	-	-	-
gene5359	6.4847e-13	1.75512	up	protein_coding	ELFN1	extracellular leucine-rich repeat and fibronectin type III domain containing 1
gene5366	4.57766e-06	1.36721	up	protein_coding	SNX8	sorting nexin 8
gene5369	0.000135343	1.15034	up	protein_coding	CHST12	carbohydrate (chondroitin 4) sulfotransferase 12
gene5373	6.11004e-07	1.12692	up	protein_coding	TTYH3	tweety family member 3, transcript variant X2|tweety family member 3, transcript variant X1
gene5386	6.45081e-07	1.22976	up	protein_coding	AP5Z1	adaptor related protein complex 5, zeta 1 subunit, transcript variant X1|adaptor related protein complex 5, zeta 1 subunit, transcript variant X2
gene5399	2.40306e-06	1.0279	up	protein_coding	FBXL18	F-box and leucine-rich repeat protein 18
gene5402	4.66281e-07	1.07838	up	protein_coding	TNRC18	trinucleotide repeat containing 18
gene5403	5.70897e-16	2.0475	up	protein_coding	SLC29A4	solute carrier family 29 (equilibrative nucleoside transporter), member 4, transcript variant X2|solute carrier family 29 (equilibrative nucleoside transporter), member 4, transcript variant X1
gene5422	0.000659513	-1.0486	down	protein_coding	ZNF12	zinc finger protein 12
gene5429	9.84946e-08	1.1573	up	protein_coding	TECPR1	tectonin beta-propeller repeat containing 1, transcript variant X2|tectonin beta-propeller repeat containing 1, transcript variant X1|tectonin beta-propeller repeat containing 1, transcript variant X3
gene5430	7.15771e-07	1.28624	up	protein_coding	BRI3	brain protein I3, transcript variant X4|brain protein I3, transcript variant X1|brain protein I3, transcript variant X2|brain protein I3, transcript variant X3
gene5434	1.53665e-19	2.34519	up	protein_coding	NPTX2	neuronal pentraxin II
gene5475	5.51154e-05	-1.38361	down	protein_coding	ZNF3	zinc finger protein 3, transcript variant X4|zinc finger protein 3, transcript variant X3|zinc finger protein 3, transcript variant X6|zinc finger protein 3, transcript variant X2|zinc finger protein 3, transcript variant X7|zinc finger protein 3, transcript variant X1|zinc finger protein 3, transcript variant X5
gene5481	8.00873e-06	1.99801	up	protein_coding	MBLAC1	metallo-beta-lactamase domain containing 1, transcript variant X2|metallo-beta-lactamase domain containing 1, transcript variant X1
gene5495	4.29125e-05	1.73929	up	protein_coding	NYAP1	neuronal tyrosine-phosphorylated phosphoinositide-3-kinase adaptor 1, transcript variant X3|neuronal tyrosine-phosphorylated phosphoinositide-3-kinase adaptor 1, transcript variant X1|neuronal tyrosine-phosphorylated phosphoinositide-3-kinase adaptor 1, transcript variant X4|neuronal tyrosine-phosphorylated phosphoinositide-3-kinase adaptor 1, transcript variant X2
gene5499	1.50648e-06	1.67414	up	protein_coding	TFR2	transferrin receptor 2, transcript variant X2|transferrin receptor 2, transcript variant X1
gene5507	0.000630897	1.18049	up	protein_coding	SLC12A9	solute carrier family 12, member 9, transcript variant X3|solute carrier family 12, member 9, transcript variant X1|solute carrier family 12, member 9, transcript variant X4|solute carrier family 12, member 9, transcript variant X2|solute carrier family 12, member 9, transcript variant X5
gene5510	0.000332961	1.65695	up	protein_coding	UFSP1	UFM1-specific peptidase 1 (inactive)
gene5520	7.18517e-07	1.14817	up	protein_coding	AP1S1	adaptor related protein complex 1 sigma 1 subunit, transcript variant X1|adaptor related protein complex 1 sigma 1 subunit, transcript variant X2
gene5521	4.04466e-07	3.29482	up	protein_coding	VGF	VGF nerve growth factor inducible
gene5534	2.87731e-10	1.29922	up	protein_coding	COL26A1	collagen type XXVI alpha 1, transcript variant X3|collagen type XXVI alpha 1, transcript variant X1|collagen type XXVI alpha 1, transcript variant X2
gene5542	4.0571e-06	1.10696	up	protein_coding	LRWD1	leucine-rich repeats and WD repeat domain containing 1, transcript variant X1|leucine-rich repeats and WD repeat domain containing 1, transcript variant X3|leucine-rich repeats and WD repeat domain containing 1, transcript variant X2
gene5544	8.07959e-10	1.51451	up	protein_coding	RASA4B	RAS p21 protein activator 4B
gene5552	9.41145e-06	1.60591	up	protein_coding	HSPB1	heat shock protein family B (small) member 1
gene5554	0.00201816	1.07	up	-	-	-
gene556	0.00541945	-2.23988	down	protein_coding	RGS1	regulator of G-protein signaling 1
gene5571	0.000161462	1.51837	up	protein_coding	FZD9	frizzled class receptor 9
gene5579	9.99854e-07	1.51315	up	protein_coding	VPS37D	vacuolar protein sorting 37 homolog D (S. cerevisiae)
gene5595	0.000806699	1.74692	up	-	-	-
gene565	5.18361e-06	1.52789	up	protein_coding	TROVE2	TROVE domain family member 2, transcript variant X3|TROVE domain family member 2|TROVE domain family member 2, transcript variant X1|TROVE domain family member 2, transcript variant X2|TROVE domain family member 2, transcript variant X4
gene5651	0.0091959	-1.9643	down	protein_coding	ERV3-1	endogenous retrovirus group 3 member 1, transcript variant X1|endogenous retrovirus group 3 member 1
gene566	0.00550334	1.05556	up	protein_coding	GLRX2	glutaredoxin 2, transcript variant X3|glutaredoxin 2, transcript variant X2|glutaredoxin 2, transcript variant X1|glutaredoxin 2, transcript variant X4|glutaredoxin 2
gene5730	0.000202195	-1.03941	down	protein_coding	EGFR	epidermal growth factor receptor, transcript variant X1|epidermal growth factor receptor, transcript variant X2|epidermal growth factor receptor, transcript variant X3
gene5798	4.63128e-05	-1.23661	down	protein_coding	PPIA	peptidylprolyl isomerase A, transcript variant X1|peptidylprolyl isomerase A, transcript variant X2|peptidylprolyl isomerase A
gene5799	1.01597e-05	1.0532	up	protein_coding	ZMIZ2	zinc finger, MIZ-type containing 2, transcript variant X6|zinc finger, MIZ-type containing 2, transcript variant X4|zinc finger, MIZ-type containing 2, transcript variant X1|zinc finger, MIZ-type containing 2, transcript variant X2|zinc finger, MIZ-type containing 2, transcript variant X8|zinc finger, MIZ-type containing 2, transcript variant X5|zinc finger, MIZ-type containing 2, transcript vari…
gene5807	0.000219389	1.06006	up	protein_coding	CAMK2B	calcium/calmodulin-dependent protein kinase II beta
gene5832	0.00136212	-3.3142	down	protein_coding	GLI3	GLI family zinc finger 3, transcript variant X1|GLI family zinc finger 3, transcript variant X2|GLI family zinc finger 3, transcript variant X3|GLI family zinc finger 3, transcript variant X4
gene5847	0.00695746	1.43264	up	protein_coding	LOC105372585	translation initiation factor IF-2-like
gene585	0.000110708	-1.47445	down	protein_coding	CRB1	crumbs family member 1, photoreceptor morphogenesis associated, transcript variant X1|crumbs family member 1, photoreceptor morphogenesis associated, transcript variant X2
gene592	0.00362639	1.6326	up	-	-	-
gene5922	3.89584e-06	-2.13512	down	protein_coding	PPP1R17	protein phosphatase 1 regulatory subunit 17
gene5924	2.10415e-09	-1.26273	down	protein_coding	NEUROD6	neuronal differentiation 6
gene5951	0.00355181	2.07491	up	protein_coding	LOC728145	collagen alpha-1(I) chain isoform X2
gene5966	0.0036416	-1.00912	down	protein_coding	HIBADH	3-hydroxyisobutyrate dehydrogenase
gene6003	0.00294658	-1.54571	down	-	-	-
gene6007	6.45032e-06	-1.21981	down	protein_coding	NFE2L3	nuclear factor, erythroid 2 like 3
gene6037	0.00867285	1.44576	up	-	-	-
gene6057	2.25333e-06	-2.30863	down	protein_coding	CDCA7L	cell division cycle associated 7-like, transcript variant X1|cell division cycle associated 7-like, transcript variant X3|cell division cycle associated 7-like, transcript variant X2|cell division cycle associated 7-like, transcript variant X4
gene6058	0.00824038	-1.37337	down	protein_coding	DNAH11	dynein heavy chain 11, axonemal
gene6066	0.000134001	1.76729	up	protein_coding	SP8	Sp8 transcription factor
gene6088	0.000556116	2.13224	up	protein_coding	TWIST1	twist family bHLH transcription factor 1
gene6108	3.63158e-07	-1.16184	down	protein_coding	BZW2	basic leucine zipper and W2 domains 2, transcript variant X1|basic leucine zipper and W2 domains 2, transcript variant X5|basic leucine zipper and W2 domains 2, transcript variant X3|basic leucine zipper and W2 domains 2, transcript variant X2|basic leucine zipper and W2 domains 2, transcript variant X4
gene6185	0.00137835	-2.19775	down	protein_coding	PON2	paraoxonase 2
gene6186	0.00102642	-1.52384	down	protein_coding	PON3	paraoxonase 3, transcript variant X1|paraoxonase 3, transcript variant X2
gene6226	3.34582e-05	2.28609	up	protein_coding	LRRD1	leucine-rich repeat and death domain-containing protein 1
gene6279	0.00400152	1.58727	up	protein_coding	SEMA3D	semaphorin-3D
gene631	0.0030605	1.46269	up	protein_coding	LAD1	ladinin-1
gene633	8.85734e-06	1.51382	up	protein_coding	PHLDA3	pleckstrin homology-like domain, family A, member 3, transcript variant X2|pleckstrin homology-like domain, family A, member 3, transcript variant X1
gene634	2.23255e-06	-1.00934	down	protein_coding	CSRP1	cysteine and glycine rich protein 1, transcript variant X2|cysteine and glycine rich protein 1, transcript variant X1|cysteine and glycine rich protein 1, transcript variant X3|cysteine and glycine rich protein 1
gene6365	0.000457646	-1.08019	down	protein_coding	HBP1	HMG-box transcription factor 1, transcript variant X2|HMG-box transcription factor 1, transcript variant X8|HMG-box transcription factor 1, transcript variant X6|HMG-box transcription factor 1, transcript variant X1|HMG-box transcription factor 1, transcript variant X7|HMG-box transcription factor 1, transcript variant X3|HMG-box transcription factor 1, transcript variant X4|HMG-box transcription…
gene6371	4.45168e-08	2.13101	up	protein_coding	SLC26A4	solute carrier family 26 (anion exchanger), member 4, transcript variant X1|solute carrier family 26 (anion exchanger), member 4, transcript variant X2|solute carrier family 26 (anion exchanger), member 4, transcript variant X3
gene6395	4.78362e-08	-1.16963	down	protein_coding	LRRN3	leucine rich repeat neuronal 3, transcript variant X1|leucine rich repeat neuronal 3, transcript variant X2
gene6424	6.70947e-05	-1.09075	down	protein_coding	ST7	suppression of tumorigenicity 7, transcript variant X4|suppression of tumorigenicity 7, transcript variant X8|suppression of tumorigenicity 7, transcript variant X3|suppression of tumorigenicity 7, transcript variant X7|suppression of tumorigenicity 7, transcript variant X12|suppression of tumorigenicity 7, transcript variant X11|suppression of tumorigenicity 7, transcript variant X15|suppression…
gene6437	0.00170811	-4.81023	down	-	-	-
gene6453	1.71125e-08	-1.63543	down	protein_coding	PTPRZ1	protein tyrosine phosphatase, receptor type Z1, transcript variant X1|protein tyrosine phosphatase, receptor type Z1, transcript variant X2|protein tyrosine phosphatase, receptor type Z1, transcript variant X3|protein tyrosine phosphatase, receptor type Z1, transcript variant X4
gene6454	1.11173e-05	-1.61415	down	protein_coding	AASS	aminoadipate-semialdehyde synthase, transcript variant X1|aminoadipate-semialdehyde synthase, transcript variant X3|aminoadipate-semialdehyde synthase, transcript variant X2|aminoadipate-semialdehyde synthase, transcript variant X4
gene6476	1.50699e-05	-2.25931	down	-	-	-
gene6481	1.21263e-15	-4.21438	down	protein_coding	LOC102123765	peptidyl-prolyl cis-trans isomerase A
gene6503	0.00261723	1.52658	up	protein_coding	PRRT4	proline-rich transmembrane protein 4
gene6516	0.000247903	1.48413	up	protein_coding	LOC102116117	spidroin-2-like, transcript variant X1|spidroin-2-like, transcript variant X3
gene6588	0.00401883	-1.02213	down	protein_coding	C3H7orf49	chromosome 3 open reading frame, human C7orf49, transcript variant X9|chromosome 3 open reading frame, human C7orf49, transcript variant X11|chromosome 3 open reading frame, human C7orf49, transcript variant X10|chromosome 3 open reading frame, human C7orf49, transcript variant X6|chromosome 3 open reading frame, human C7orf49, transcript variant X12|chromosome 3 open reading frame, human C7orf49…
gene6593	0.00491565	-1.15641	down	protein_coding	NUP205	nucleoporin 205kDa, transcript variant X1|nucleoporin 205kDa, transcript variant X2|nucleoporin 205kDa, transcript variant X3
gene6649	3.7748e-05	1.00811	up	protein_coding	ADCK2	aarF domain containing kinase 2, transcript variant X1|aarF domain containing kinase 2, transcript variant X3|aarF domain containing kinase 2, transcript variant X2
gene6650	2.66938e-09	1.24567	up	protein_coding	NDUFB2	NADH:ubiquinone oxidoreductase subunit B2, transcript variant X1|NADH:ubiquinone oxidoreductase subunit B2
gene6755	5.11404e-10	1.28616	up	protein_coding	EPHB6	EPH receptor B6, transcript variant X4|EPH receptor B6, transcript variant X2|EPH receptor B6, transcript variant X1|EPH receptor B6, transcript variant X7|EPH receptor B6, transcript variant X5|EPH receptor B6, transcript variant X3|EPH receptor B6, transcript variant X8|EPH receptor B6, transcript variant X6|EPH receptor B6, transcript variant X9|EPH receptor B6, transcript variant X10
gene68	0.00117204	1.73044	up	protein_coding	GCSAML	germinal center-associated, signaling and motility-like, transcript variant X1|germinal center-associated, signaling and motility-like
gene6857	4.73829e-88	5.98865	up	-	-	-
gene6859	0.000104414	1.2394	up	protein_coding	ZNF775	zinc finger protein 775, transcript variant X1|zinc finger protein 775, transcript variant X3|zinc finger protein 775, transcript variant X2|zinc finger protein 775, transcript variant X4
gene6879	3.20409e-06	1.5617	up	protein_coding	KCNH2	potassium channel, voltage gated eag related subfamily H, member 2, transcript variant X2|potassium channel, voltage gated eag related subfamily H, member 2, transcript variant X5|potassium channel, voltage gated eag related subfamily H, member 2, transcript variant X3|potassium channel, voltage gated eag related subfamily H, member 2, transcript variant X1
gene6880	8.00135e-06	2.76625	up	protein_coding	NOS3	nitric oxide synthase 3, transcript variant X1|nitric oxide synthase 3, transcript variant X3|nitric oxide synthase 3, transcript variant X2
gene6887	6.5629e-05	1.00598	up	protein_coding	FASTK	Fas-activated serine/threonine kinase, transcript variant X5|Fas-activated serine/threonine kinase, transcript variant X1|Fas-activated serine/threonine kinase, transcript variant X2|Fas-activated serine/threonine kinase, transcript variant X3|Fas-activated serine/threonine kinase, transcript variant X4
gene6888	7.54972e-05	1.56434	up	protein_coding	TMUB1	transmembrane and ubiquitin-like domain containing 1, transcript variant X1|transmembrane and ubiquitin-like domain containing 1, transcript variant X2
gene6898	2.1534e-07	2.03994	up	protein_coding	WDR86	WD repeat domain 86, transcript variant X5
gene6904	0.000900017	1.81534	up	protein_coding	LOC102127867	uncharacterized LOC102127867
gene6936	0.00844683	-4.03803	down	protein_coding	CNPY1	protein canopy homolog 1 isoform X2
gene6961	0.000277027	1.1407	up	protein_coding	WDR60	WD repeat domain 60, transcript variant X6|WD repeat domain 60, transcript variant X4|WD repeat domain 60, transcript variant X3|WD repeat domain 60, transcript variant X1|WD repeat domain 60, transcript variant X8|WD repeat domain 60, transcript variant X7|WD repeat domain 60, transcript variant X5|WD repeat domain 60, transcript variant X9|WD repeat domain 60, transcript variant X2
gene6964	0.00256886	1.6714	up	-	-	-
gene6975	0.000230651	1.79584	up	protein_coding	NOM1	nucleolar MIF4G domain-containing protein 1
gene7013	5.71116e-09	-3.35256	down	-	-	-
gene7028	0.00851847	-1.46754	down	-	-	-
gene7120	0.00318344	-1.27926	down	protein_coding	PPIL6	peptidylprolyl isomerase like 6, transcript variant X1|peptidylprolyl isomerase like 6, transcript variant X2
gene7129	0.000301531	2.08454	up	protein_coding	GPR6	G protein-coupled receptor 6
gene7148	0.000141386	-1.00844	down	protein_coding	REV3L	REV3 like, DNA directed polymerase zeta catalytic subunit, transcript variant X2|REV3 like, DNA directed polymerase zeta catalytic subunit, transcript variant X3|REV3 like, DNA directed polymerase zeta catalytic subunit, transcript variant X1|REV3 like, DNA directed polymerase zeta catalytic subunit, transcript variant X4|REV3 like, DNA directed polymerase zeta catalytic subunit, transcript varia…
gene7206	5.74069e-05	-2.21135	down	protein_coding	VGLL2	transcription cofactor vestigial-like protein 2 isoform 1
gene7225	6.27163e-06	-1.41408	down	protein_coding	FAM184A	family with sequence similarity 184 member A, transcript variant X7|family with sequence similarity 184 member A, transcript variant X5|family with sequence similarity 184 member A, transcript variant X12|family with sequence similarity 184 member A, transcript variant X4|family with sequence similarity 184 member A, transcript variant X8|family with sequence similarity 184 member A, transcript v…
gene7249	0.000274434	-1.4906	down	protein_coding	FABP7	fatty acid binding protein 7, transcript variant X1|fatty acid binding protein 7
gene7252	0.000254525	2.20556	up	protein_coding	TRDN	triadin
gene7378	0.000181726	-1.42265	down	protein_coding	IFNGR1	interferon gamma receptor 1|interferon gamma receptor 1, transcript variant X2|interferon gamma receptor 1, transcript variant X1
gene7392	0.00391817	-2.27766	down	-	-	-
gene7396	5.18361e-06	-1.17	down	protein_coding	REPS1	RALBP1 associated Eps domain containing 1, transcript variant X3|RALBP1 associated Eps domain containing 1, transcript variant X5|RALBP1 associated Eps domain containing 1, transcript variant X4|RALBP1 associated Eps domain containing 1, transcript variant X2|RALBP1 associated Eps domain containing 1, transcript variant X1
gene7511	1.01069e-05	-1.0059	down	protein_coding	MTRF1L	mitochondrial translational release factor 1 like, transcript variant X1|mitochondrial translational release factor 1 like, transcript variant X3|mitochondrial translational release factor 1 like, transcript variant X2
gene7549	6.90442e-13	-2.05268	down	protein_coding	EZR	ezrin, transcript variant X1|ezrin, transcript variant X2
gene7563	5.69935e-07	-1.09401	down	protein_coding	CD24	CD24 molecule, transcript variant X1|CD24 molecule, transcript variant X2|CD24 molecule, transcript variant X3
gene7612	0.000837916	-1.93372	down	protein_coding	MMS22L	protein MMS22-like
gene7709	2.10509e-05	-1.52755	down	protein_coding	NT5E	5'-nucleotidase ecto
gene7766	0.00979707	1.20675	up	protein_coding	HTR1B	5-hydroxytryptamine (serotonin) receptor 1B, G protein-coupled
gene779	5.22063e-06	2.73193	up	-	-	-
gene7853	9.39318e-06	-1.43637	down	protein_coding	PRIM2	primase, DNA, polypeptide 2 (58kDa)
gene7904	0.000124591	1.2329	up	protein_coding	TMEM14A	transmembrane protein 14A, transcript variant X3|transmembrane protein 14A, transcript variant X1|transmembrane protein 14A, transcript variant X2
gene7980	0.00266211	1.39837	up	protein_coding	TMEM151B	transmembrane protein 151B
gene8004	1.10759e-09	1.62775	up	protein_coding	LRRC73	leucine rich repeat containing 73
gene8006	0.00044098	1.11654	up	protein_coding	DLK2	delta-like 2 homolog (Drosophila), transcript variant X2|delta-like 2 homolog (Drosophila), transcript variant X1
gene8014	4.06395e-05	1.48879	up	protein_coding	DNPH1	2'-deoxynucleoside 5'-phosphate N-hydrolase 1, transcript variant X1|2'-deoxynucleoside 5'-phosphate N-hydrolase 1, transcript variant X2
gene8027	4.96198e-08	1.2632	up	protein_coding	PEX6	peroxisomal biogenesis factor 6, transcript variant X1|peroxisomal biogenesis factor 6, transcript variant X2|peroxisomal biogenesis factor 6, transcript variant X3
gene805	0.000784113	1.742	up	protein_coding	IRF6	interferon regulatory factor 6
gene8073	0.00462306	-1.4158	down	protein_coding	APOBEC2	apolipoprotein B mRNA editing enzyme catalytic polypeptide like 2
gene8076	0.00148145	1.03805	up	protein_coding	LRFN2	leucine rich repeat and fibronectin type III domain containing 2
gene809	0.000113972	-1.48923	down	protein_coding	SERTAD4	SERTA domain containing 4
gene8168	5.18361e-06	-1.17121	down	protein_coding	SNRPC	small nuclear ribonucleoprotein polypeptide C
gene8178	1.7991e-14	-5.70849	down	protein_coding	LOC102139875	40S ribosomal protein S26
gene8181	3.96313e-10	1.29703	up	protein_coding	C4H6orf1	chromosome 4 open reading frame, human C6orf1, transcript variant X4|chromosome 4 open reading frame, human C6orf1, transcript variant X2|chromosome 4 open reading frame, human C6orf1, transcript variant X3|chromosome 4 open reading frame, human C6orf1, transcript variant X6|chromosome 4 open reading frame, human C6orf1, transcript variant X5|chromosome 4 open reading frame, human C6orf1, transcr…
gene8189	0.00586196	1.31001	up	protein_coding	ITPR3	inositol 1,4,5-trisphosphate receptor, type 3
gene8204	5.01892e-06	2.54441	up	protein_coding	B3GALT4	Beta-1,3-galactosyltransferase 4
gene822	1.09021e-06	1.23881	up	protein_coding	SLC30A1	solute carrier family 30 (zinc transporter), member 1
gene8249	0.00709743	2.09062	up	protein_coding	TNXB	tenascin XB, transcript variant X9|tenascin XB, transcript variant X4|tenascin XB, transcript variant X7|tenascin XB, transcript variant X1|tenascin XB, transcript variant X2|tenascin XB, transcript variant X3|tenascin XB, transcript variant X5|tenascin XB, transcript variant X8|tenascin XB, transcript variant X6
gene8265	1.53789e-05	1.46642	up	protein_coding	LOC101925240	Heat shock 70 kDa protein 1/2, transcript variant X1|Heat shock 70 kDa protein 1/2, transcript variant X2|Heat shock 70 kDa protein 1/2
gene8333	0.00277012	-1.56098	down	protein_coding	NRM	nurim
gene8362	0.00300229	1.24657	up	protein_coding	RNF39	ring finger protein 39
gene84	0.000305188	-1.85302	down	protein_coding	ZNF670	zinc finger protein 670
gene846	0.00269416	-1.44717	down	protein_coding	VASH2	vasohibin 2, transcript variant X3|vasohibin 2, transcript variant X4|vasohibin 2, transcript variant X1|vasohibin 2, transcript variant X2
gene8460	0.00653407	-1.04782	down	protein_coding	ZSCAN12	zinc finger and SCAN domain containing 12, transcript variant X3|zinc finger and SCAN domain containing 12, transcript variant X1|zinc finger and SCAN domain containing 12, transcript variant X5|zinc finger and SCAN domain containing 12, transcript variant X2
gene8465	3.17267e-05	-1.01848	down	protein_coding	ZSCAN26	zinc finger and SCAN domain containing 26
gene8468	0.00169161	-1.73341	down	protein_coding	LOC102130480	zinc finger and SCAN domain-containing protein 9, transcript variant X5|zinc finger and SCAN domain-containing protein 9, transcript variant X3|zinc finger and SCAN domain-containing protein 9, transcript variant X4|zinc finger and SCAN domain-containing protein 9, transcript variant X1|zinc finger and SCAN domain-containing protein 9, transcript variant X2
gene8473	3.26064e-05	-1.41617	down	protein_coding	LD5-1	zinc finger protein with KRAB and SCAN domains 8, transcript variant X3|zinc finger protein with KRAB and SCAN domains 8, transcript variant X4|zinc finger protein with KRAB and SCAN domains 8, transcript variant X1|zinc finger protein with KRAB and SCAN domains 8, transcript variant X2
gene8539	6.30264e-05	-1.0706	down	protein_coding	ZNF184	zinc finger protein 184, transcript variant X2|zinc finger protein 184, transcript variant X1|zinc finger protein 184, transcript variant X5|zinc finger protein 184, transcript variant X7|zinc finger protein 184, transcript variant X4|zinc finger protein 184, transcript variant X3|zinc finger protein 184, transcript variant X6|zinc finger protein 184, transcript variant X8
gene8554	0.0091959	1.34305	up	protein_coding	PRSS16	protease, serine 16, transcript variant X2|protease, serine 16, transcript variant X1
gene8582	9.94153e-06	-1.15905	down	protein_coding	ZNF322	zinc finger protein 322, transcript variant X2|zinc finger protein 322, transcript variant X1|zinc finger protein 322, transcript variant X3|zinc finger protein 322
gene86	5.81158e-05	-1.0665	down	protein_coding	AHCTF1	AT-hook containing transcription factor 1, transcript variant X3|AT-hook containing transcription factor 1, transcript variant X2|AT-hook containing transcription factor 1, transcript variant X1
gene8672	0.000223026	-1.24388	down	-	-	-
gene8686	1.1451e-05	-1.05339	down	protein_coding	KIAA0319	KIAA0319 ortholog, transcript variant X2|KIAA0319 ortholog, transcript variant X3|KIAA0319 ortholog, transcript variant X5|KIAA0319 ortholog, transcript variant X1|KIAA0319 ortholog, transcript variant X4|KIAA0319 ortholog, transcript variant X6|KIAA0319 ortholog, transcript variant X7
gene8709	0.000121256	-1.29524	down	-	-	-
gene8712	0.00636286	-1.02438	down	protein_coding	CDKAL1	CDK5 regulatory subunit associated protein 1-like 1, transcript variant X1|CDK5 regulatory subunit associated protein 1-like 1, transcript variant X2|CDK5 regulatory subunit associated protein 1-like 1, transcript variant X3
gene8755	0.000253589	-2.97843	down	protein_coding	LOC102130617	40S ribosomal protein S15a
gene8762	2.89682e-05	-1.37231	down	protein_coding	RNF182	ring finger protein 182, transcript variant X1|ring finger protein 182, transcript variant X4|ring finger protein 182, transcript variant X2|ring finger protein 182, transcript variant X3|ring finger protein 182, transcript variant X5
gene8791	4.06922e-10	2.7773	up	-	-	-
gene8793	0.000579946	-1.16475	down	protein_coding	ELOVL2	ELOVL fatty acid elongase 2, transcript variant X2|ELOVL fatty acid elongase 2, transcript variant X1|ELOVL fatty acid elongase 2, transcript variant X3
gene8872	0.00420145	-1.44111	down	-	-	-
gene8884	0.000415788	-1.15632	down	protein_coding	ECI2	enoyl-CoA delta isomerase 2, transcript variant X1|enoyl-CoA delta isomerase 2, transcript variant X2|enoyl-CoA delta isomerase 2|enoyl-CoA delta isomerase 2, transcript variant X3
gene8891	2.81817e-10	1.7563	up	protein_coding	FAM50B	family with sequence similarity 50 member B, transcript variant X2|family with sequence similarity 50 member B, transcript variant X1|family with sequence similarity 50 member B
gene8920	1.5208e-05	1.3147	up	protein_coding	FOXC1	forkhead box C1
gene8924	3.4927e-09	2.8879	up	protein_coding	FOXQ1	forkhead box Q1
gene8939	0.00819923	1.21906	up	-	-	-
gene8992	1.23814e-18	1.88897	up	-	-	-
gene8996	0.0063234	1.37622	up	-	-	-
gene9001	0.00232948	2.19909	up	protein_coding	CPLX1	complexin 1|complexin 1, transcript variant X1
gene9002	2.06094e-06	1.08976	up	protein_coding	GAK	cyclin G associated kinase, transcript variant X2|cyclin G associated kinase, transcript variant X1
gene9007	0.00196825	1.56661	up	protein_coding	SLC26A1	solute carrier family 26 (anion exchanger), member 1
gene9011	0.000275107	2.8189	up	protein_coding	SPON2	spondin 2, transcript variant X1
gene9013	0.0028665	2.61963	up	-	-	-
gene9031	2.67606e-31	3.25805	up	protein_coding	C5H4orf48	chromosome 5 open reading frame, human C4orf48
gene9033	8.67357e-22	1.97127	up	-	-	-
gene9053	3.08599e-07	1.1336	up	protein_coding	RGS12	regulator of G-protein signaling 12, transcript variant X1|regulator of G-protein signaling 12, transcript variant X2|regulator of G-protein signaling 12, transcript variant X4|regulator of G-protein signaling 12, transcript variant X3
gene9061	2.67606e-31	3.68604	up	protein_coding	ADRA2C	adrenoceptor alpha 2C
gene9072	2.54147e-07	1.21434	up	protein_coding	ABLIM2	actin binding LIM protein family member 2, transcript variant X32|actin binding LIM protein family member 2, transcript variant X12|actin binding LIM protein family member 2, transcript variant X20|actin binding LIM protein family member 2, transcript variant X26|actin binding LIM protein family member 2, transcript variant X35|actin binding LIM protein family member 2, transcript variant X29|act…
gene9095	7.18517e-07	1.1149	up	protein_coding	WFS1	Wolfram syndrome 1 (wolframin), transcript variant X1|Wolfram syndrome 1 (wolframin), transcript variant X3|Wolfram syndrome 1 (wolframin), transcript variant X2
gene910	3.24006e-06	-1.06092	down	protein_coding	MIA3	melanoma inhibitory activity family member 3, transcript variant X5|melanoma inhibitory activity family member 3, transcript variant X3|melanoma inhibitory activity family member 3, transcript variant X1|melanoma inhibitory activity family member 3, transcript variant X2|melanoma inhibitory activity family member 3, transcript variant X4
gene9202	1.31753e-08	3.28499	up	-	-	-
gene9205	2.8466e-05	-1.47053	down	protein_coding	ADGRA3	adhesion G protein-coupled receptor A3
gene9215	4.71017e-05	1.99536	up	protein_coding	SOD3	superoxide dismutase 3, extracellular
gene925	2.89459e-11	-1.60863	down	protein_coding	TP53BP2	tumor protein p53 binding protein 2, transcript variant X1|tumor protein p53 binding protein 2, transcript variant X2
gene930	7.41236e-12	-4.58846	down	protein_coding	LOC102121674	mitochondrial import inner membrane translocase subunit Tim8 B
gene9344	0.000518039	1.03162	up	protein_coding	GABRA4	gamma-aminobutyric acid (GABA) A receptor, alpha 4
gene9366	3.12975e-05	3.14544	up	protein_coding	LOC102147043	uncharacterized LOC102147043
gene9388	9.3509e-09	-1.21778	down	-	-	-
gene9449	1.87559e-09	-1.26595	down	protein_coding	SCARB2	scavenger receptor class B member 2
gene9468	2.07334e-09	-3.32198	down	protein_coding	LOC102143921	40S ribosomal protein SA-like
gene9488	0.00122885	1.72619	up	protein_coding	CXCL1L	uncharacterized CXCL1L
gene9544	0.000211339	2.11754	up	-	-	-
gene962	0.00461246	-1.43662	down	protein_coding	LIN9	lin-9 DREAM MuvB core complex component
gene9633	4.01704e-05	-1.49068	down	protein_coding	PDGFRA	platelet derived growth factor receptor alpha, transcript variant X1|platelet derived growth factor receptor alpha, transcript variant X2|platelet derived growth factor receptor alpha, transcript variant X3
gene9665	0.000302957	-1.07901	down	protein_coding	PTPN13	protein tyrosine phosphatase, non-receptor type 13, transcript variant X1|protein tyrosine phosphatase, non-receptor type 13, transcript variant X9|protein tyrosine phosphatase, non-receptor type 13, transcript variant X4|protein tyrosine phosphatase, non-receptor type 13, transcript variant X3|protein tyrosine phosphatase, non-receptor type 13, transcript variant X6|protein tyrosine phosphatase,…
gene9691	5.62921e-06	1.42175	up	protein_coding	ABCG2	ATP binding cassette subfamily G member 2 (Junior blood group), transcript variant X1|ATP binding cassette subfamily G member 2 (Junior blood group), transcript variant X4|ATP binding cassette subfamily G member 2 (Junior blood group), transcript variant X6|ATP binding cassette subfamily G member 2 (Junior blood group), transcript variant X5|ATP binding cassette subfamily G member 2 (Junior blood…
gene9724	0.00123343	-1.02627	down	protein_coding	PDLIM5	PDZ and LIM domain 5, transcript variant X12|PDZ and LIM domain 5, transcript variant X14|PDZ and LIM domain 5, transcript variant X10|PDZ and LIM domain 5, transcript variant X15|PDZ and LIM domain 5, transcript variant X16|PDZ and LIM domain 5, transcript variant X1|PDZ and LIM domain 5, transcript variant X6|PDZ and LIM domain 5, transcript variant X7|PDZ and LIM domain 5, transcript variant X…
gene9727	5.21227e-06	3.88159	up	-	-	-
gene9744	2.58865e-26	-4.16134	down	protein_coding	LOC102120517	putative 60S ribosomal protein L37a
gene9753	0.000655182	1.09515	up	protein_coding	LOC102123032	cytochrome b-c1 complex subunit 6, mitochondrial
gene9796	0.000612188	-1.42058	down	protein_coding	BDH2	3-hydroxybutyrate dehydrogenase, type 2, transcript variant X1|3-hydroxybutyrate dehydrogenase, type 2, transcript variant X2
gene9818	7.04095e-05	-1.29531	down	protein_coding	INTS12	integrator complex subunit 12, transcript variant X4|integrator complex subunit 12, transcript variant X3|integrator complex subunit 12, transcript variant X5|integrator complex subunit 12, transcript variant X1|integrator complex subunit 12|integrator complex subunit 12, transcript variant X2
gene988	3.87825e-06	1.32354	up	protein_coding	C1H1orf35	chromosome 1 open reading frame, human C1orf35, transcript variant X1|chromosome 1 open reading frame, human C1orf35, transcript variant X2
gene993	3.11462e-15	1.63093	up	protein_coding	GJC2	gap junction protein gamma 2
gene9932	0.00068921	1.12917	up	protein_coding	TMEM155	transmembrane protein 155, transcript variant X5|transmembrane protein 155, transcript variant X1|transmembrane protein 155, transcript variant X2|transmembrane protein 155, transcript variant X4|transmembrane protein 155, transcript variant X3|transmembrane protein 155, transcript variant X6
gene994	7.31965e-05	1.5012	up	protein_coding	IBA57	IBA57 homolog, iron-sulfur cluster assembly, transcript variant X3|IBA57 homolog, iron-sulfur cluster assembly, transcript variant X1|IBA57 homolog, iron-sulfur cluster assembly, transcript variant X2
gene9999	0.00121798	-2.25725	down	-	-	-
